# Supplementary material for: Anisotropic exchange interaction of two hole-spin qubits
Source: Nat Phys. 2024 May 6;20(7):1152–7. doi: 10.1038/s41567-024-02481-5 (PMC11631753; doi:10.1038/s41567-024-02481-5)
Supplement: Supplementary file 2 — All data shown in Fig. 1. [file 41567_2024_2481_MOESM2_ESM.zip › fig1/fig1d_data.txt]

I (fA) vs [detuning (meV) ; f_MW (GHz)]
None	-0.37777777777777777	-0.6925925925925926	-1.0074074074074073	-1.3222222222222222	-1.6370370370370373	-1.951851851851852	-2.2666666666666666	-2.581481481481482	-2.896296296296296	-3.2111111111111112	-3.5259259259259266	-3.8407407407407406	-4.155555555555556	-4.470370370370371	-4.785185185185185	-5.1000000000000005	-5.4148148148148145	-5.72962962962963	-6.044444444444444	-6.35925925925926	-6.674074074074073	-6.988888888888889	-7.303703703703704	-7.618518518518519	-7.933333333333335	-8.248148148148147	-8.562962962962963	-8.877777777777778	-9.192592592592593	-9.50740740740741	-9.822222222222221	-10.137037037037036	-10.45185185185185
3.8000000000000003	1370.615961371571	191.81049329177057	-13.213214863092276	-28.076059849376563	6.9389027476309195	-13.553615910972567	5.84164483715711	2.2568578972568574	8.514961625436408	-14.619700796758107	-1.0037405034912714	8.352867844389028	-4.438902689027433	-7.629675818204488	8.4526194638404	-3.13216949850374	-16.522443923441397	3.986284313965087	5.399002502992519	-11.504987448129675	-12.798005105735662	-5.73566094937656	-19.937655908229427	-4.382793100997508	3.2094763102244386	-5.594763217705736	-38.352866814962596	-14.144638385785536	-10.42768079276808	-2.694513676309228	-2.5960100087281788	-2.0423942698254383	-12.978802974314217
3.8025	1295.6160613715708	161.81045329177056	-43.21321786309227	-21.07605994937656	-23.56109725236908	-6.053616910972568	-1.6583541628428922	-5.243142002743142	-10.985037374563591	2.3802993032418946	-20.003740603491273	19.852866844389027	-12.438902689027433	3.370324181795512	-29.5473815361596	7.86783040149626	10.977555076558602	-16.51371548603491	-0.10099739700748067	-15.504987948129674	-1.7980049057356604	4.7643391506234405	-5.937655908229426	-9.382793000997507	0.709476110224438	-2.594763317705736	-14.352867914962594	-10.644638385785536	-2.4276808927680795	6.305486323690772	-0.5960098087281782	-12.542393969825438	13.521196025685782
3.805	1044.1160613715713	157.81048329177054	-6.213219863092263	-23.07606024937656	-32.56109725236908	-24.55361611097257	9.341645837157108	-6.243141902743143	1.514962625436409	7.380299303241895	-11.503740703491271	-25.647132155610972	-7.938902689027433	-13.629675718204489	-3.0473817361596023	-21.13216959850374	-8.522443923441397	-17.013715686034914	-15.10099749700748	-14.004987448129675	-9.79800500573566	-16.23566074937656	-3.9376559082294262	4.117206999002493	1.2094763102244386	-3.5947632177057356	5.147132185037407	-6.644638285785536	-8.42768079276808	1.305486323690772	-0.5960098087281782	-40.54239296982544	-18.978803174314216
3.8075	928.1159613715711	126.3104832917706	-38.21321686309227	-43.57605884937656	-19.06109725236908	-19.053615910972567	-14.158354162842892	-3.7431420027431423	-16.48503737456359	-14.619700796758107	26.496260396508724	-6.147132155610972	-1.4389025890274327	-2.129675818204488	-11.047381536159602	22.86783040149626	-4.522443923441397	-0.0137156860349128	-3.100997497007481	1.4950124518703243	-3.798004905735661	-12.235660949376559	4.062344091770574	-1.8827931009975076	-1.7905237897755617	-10.594763117705735	-19.352867814962593	-2.1446383857855356	-27.42768179276808	-4.694513476309228	-14.59601010872818	-1.0423939698254383	-25.478802974314217
3.81	793.1158613715709	118.81048329177054	-13.713215863092273	-19.07605974937656	-8.56109725236908	-8.053615910972567	-6.658354162842892	-13.243142102743143	2.014962625436409	0.3802990032418947	-3.503740403491272	-12.147132255610972	5.561097310972567	-23.62967581820449	9.452617463840397	6.86783040149626	-13.522443823441396	-14.013715586034913	-3.100997497007481	2.9950121518703243	7.201994994264341	-6.7356608493765595	-14.437655908229427	8.61720799900249	-31.79052368977556	-1.594763017705735	3.1471321850374068	-10.144638385785536	2.0723192072319208	-5.6945135763092285	-7.596010008728179	-5.542394169825439	6.521197025685783
3.8125000000000004	627.6158613715713	120.81048329177054	-23.713218863092273	-31.57606084937656	-7.5610972523690805	-20.053615910972567	-0.15835416284289217	-0.7431423027431432	-22.48503737456359	0.8802991032418941	5.996259396508728	-21.647132155610972	-5.938902689027433	6.370324181795512	-13.5473817361596	4.36783040149626	-4.522443923441397	2.9862840139650872	-15.600997697007482	3.4950122518703237	-15.798005205735661	-9.73566084937656	7.562344091770574	-18.382793400997507	-7.790523689775561	-15.594763217705736	-4.852867814962593	-9.144638385785536	0.0723190072319202	-7.694513676309228	2.9039899912718212	10.957606030174562	-8.478802974314217
3.8150000000000004	482.1159613715711	86.81047329177056	-37.71321686309227	-24.07605964937656	-11.56109625236908	-20.053615910972567	-13.158354162842892	3.2568578972568574	14.514961625436408	-5.619700596758106	-12.003740603491272	-6.647132155610972	-7.938902689027433	2.870324181795512	1.9526184638403983	-26.13217059850374	-4.0224437234413974	-18.013715686034914	-2.6009972970074813	-9.004987548129677	-8.29800500573566	1.7643391506234405	2.5623440917705738	-6.382793100997508	2.2094763102244386	-8.594763117705735	5.147132185037407	17.355361614214466	-8.42768079276808	4.305486323690772	2.9039899912718212	-34.54239496982544	-20.478802774314218
3.8175000000000003	367.1159613715711	52.310483291770595	-34.21321486309227	-22.076059849376563	-14.56109725236908	-35.05361611097257	-5.6583542628428924	-2.243141902743142	-8.985037374563591	-8.619700696758105	-18.00374040349127	1.3528676443890273	0.06109751097256755	-10.629675818204488	-11.547381536159602	-3.13216949850374	-5.522444023441397	-0.0137156860349128	-21.600997497007484	-12.004987648129676	-6.298005005735661	-5.73566094937656	-13.937655708229425	-21.38279300099751	4.209476310224439	-15.094763117705735	-14.352867914962594	-2.644638485785536	-25.92768079276808	-10.194513676309228	7.903989991271821	7.457605030174564	0.5211970256857832
3.8200000000000003	511.1159613715711	19.81046329177053	-45.71321586309227	-18.076059849376563	-22.06109725236908	-12.053616910972568	-2.658354162842892	-12.743142102743143	-0.9850369745635916	4.380299303241895	-0.503740703491272	-11.147132155610972	12.561097310972567	-10.629675818204488	0.9526182638403977	17.86783040149626	-19.022443923441397	-15.513716086034911	-3.600997397007481	1.4950124518703243	-1.2980052057356612	-3.2356607493765592	10.06234509177057	-18.382793400997507	-4.290523789775562	9.405237882294262	-5.352867714962594	-7.644638385785536	13.572320207231922	8.305487323690773	-3.0960102087281793	-20.542394369825438	5.021197025685783
3.8225000000000002	568.1159613715711	85.31048329177054	-24.713215863092273	-21.57605974937656	-16.561096252369083	-24.55361611097257	4.341646837157109	-9.243142102743143	15.014962625436409	5.380299303241896	9.49626039650873	-21.147132155610972	-6.438902689027433	-10.129675818204488	-31.0473815361596	-19.63216959850374	-7.022443923441397	-15.513716086034911	-7.100997497007481	-11.504987448129675	2.7019947942643388	-8.23566084937656	-3.9376559082294262	-10.382793000997507	-14.29052358977556	5.9052368822942665	7.647132185037407	-2.644638485785536	7.072319207231921	-6.694513676309228	-11.096010008728179	-0.5423939698254383	-2.478802974314217
3.825	440.1158613715709	62.31048329177054	-25.713215863092266	-24.07605964937656	7.4389027476309195	-13.553615910972567	8.341645837157108	13.256856897256856	-11.485037374563591	-4.119700796758106	-3.503740403491272	-9.647132155610972	-10.938902689027433	9.870323181795511	-4.547381336159602	-12.13216969850374	6.977556076558603	7.986284313965089	7.899002502992519	-3.504987648129676	-4.298005105735661	-7.2356608493765595	-12.437656108229426	3.1172069990024927	16.20947631022444	1.9052368822942647	-2.852868014962594	-11.144638385785536	-20.92768079276808	-2.694513676309228	1.9039899912718212	-6.042393869825438	-0.4788031743142174
3.8275	388.1160613715708	64.81046329177059	-28.71321686309227	-24.576059849376563	-11.06109625236908	-1.0536169109725684	15.341644837157107	-15.243142302743141	-22.98503737456359	7.380299303241895	-9.003740603491272	-13.647132055610971	12.061097310972567	12.870324181795512	-2.0473814361596014	6.36783040149626	-6.522443923441397	-13.013715686034914	6.899002502992519	5.495012451870324	4.201994994264339	-2.2356608493765595	-4.9376560082294265	-8.882793000997507	-10.290523689775561	-6.094763117705735	12.647132185037407	-6.644638285785536	-3.4276807927680792	-5.194513676309228	-3.0960102087281793	9.457606030174562	-1.4788025743142175
3.83	431.6159613715711	130.8104632917706	-43.21321786309227	-10.076059849376561	-13.06109725236908	-7.053614910972566	-19.65835416284289	-13.243142102743143	-9.985037374563591	4.880299303241895	11.496258396508727	-10.647132155610972	-2.4389028890274336	13.870324181795512	-11.047381536159602	0.8678301014962599	3.977556076558603	-4.513715686034913	-12.600997597007481	-8.504987548129677	-11.29800500573566	-4.7356608493765595	-2.437655808229426	-0.8827928009975068	-22.79052368977556	-8.594763117705735	-7.852867814962593	-18.144638385785534	-2.927680692768079	2.305486323690772	-8.096010008728179	-4.542393869825438	-9.478802974314217
3.8325	476.1159613715711	160.8104932917705	-12.213214863092276	-36.07605984937656	-17.56109725236908	-16.553615910972567	-16.158354062842893	-19.243142302743145	15.514962625436409	-0.119700296758106	-10.503740603491272	5.352867844389028	-12.938902889027432	-7.629675818204488	-1.0473815361596017	-23.132169598503744	-4.522443923441397	-5.013715686034913	4.899002502992519	-15.004987748129675	-13.29800480573566	-9.23566084937656	-10.437655908229427	0.6172067990024921	-21.79052368977556	14.405237882294266	-15.852867914962594	-12.144638385785536	1.0723192072319208	6.305486323690772	-0.09600960872817943	-8.042393869825439	-0.4788031743142174
3.8350000000000004	460.1159613715711	170.3104932917705	-22.713218863092266	-19.57605994937656	-23.06109725236908	-2.0536169109725684	-4.158353762842893	-3.243142202743143	-5.985037374563591	16.380299303241895	-13.503740703491271	-20.147132155610972	6.561097310972567	-8.629675818204488	-18.047381936159603	-7.13216959850374	-9.022443923441397	0.4862844139650875	-12.600997597007481	18.495012451870323	-0.7980050057356607	-11.23566084937656	0.06234409177057376	-0.382792600997508	-3.290523889775562	-16.094763017705734	-12.852867814962593	19.35536061421446	-10.42768079276808	7.805486323690772	3.9039899912718212	-9.042393969825438	15.021197025685783
3.8375000000000004	792.1160613715708	145.31047329177056	-5.713219863092263	-37.57606084937656	-4.5610982523690815	-17.553615910972567	-17.15835416284289	-9.743142102743143	-41.48503737456359	-29.619700696758105	15.996258396508727	0.3528682443890272	1.061097010972567	7.370324181795512	13.9526194638404	-11.13216959850374	-4.0224437234413974	-15.013715886034912	12.399001502992519	4.995012451870324	5.201994994264339	-0.23566064937655895	-6.437655908229426	6.117206999002493	-9.790523689775561	-15.094763117705735	14.147133185037408	-17.144638485785535	6.572319207231921	9.805485323690775	-0.5960098087281782	2.9576060301745635	9.521197025685783
3.8400000000000003	872.1160613715708	208.3104832917706	-0.7132178630922681	-33.076058849376565	-3.0610972523690805	-0.053615910972563796	-13.158354162842892	-8.243142102743143	-2.4850374745635913	4.880299303241895	-3.003740703491272	-8.147132155610972	18.061097310972567	10.370323181795515	-13.047381536159602	-30.63216959850374	3.477556076558603	-10.513715686034914	6.399002502992519	-5.004987548129676	-16.79800470573566	-1.7356607493765592	-1.4376559082294262	2.6172069990024927	-19.79052368977556	-7.594763117705735	5.147132185037407	-23.644638385785534	11.07231920723192	-22.694513676309228	-9.096010008728179	-18.542394069825438	-5.478803074314217
3.8425000000000002	1048.1158613715709	201.81047329177056	-27.71321686309227	-27.076059849376563	-22.56109725236908	-10.553615910972567	-13.658354162842892	11.756857897256857	5.514962625436409	5.880299303241895	-4.503740503491272	-5.147132055610973	5.561097310972567	-24.62967581820449	-18.5473812361596	-7.63216959850374	1.4775558765586023	-1.0137155860349125	1.3990027029925196	-12.504987348129674	-21.79800500573566	-11.23566084937656	-1.4376559082294262	-17.882793200997508	-21.29052368977556	2.4052368822942647	-0.35286761496259267	8.855360614214467	-14.427680992768078	6.305486323690772	-15.596010008728179	-29.542394969825438	-7.978802974314217
3.845	617.1160613715708	185.81046329177053	-12.213214863092276	-33.57605884937656	-16.06109825236908	-10.553615910972567	-11.658354162842892	2.2568578972568574	-20.48503737456359	5.380299303241896	-14.003740403491271	-12.147132255610972	-9.938902689027433	-13.629675718204489	5.4526184638404	-6.13216959850374	-11.522443823441396	-19.013715686034914	-1.6009973970074807	5.495012451870324	-7.798005005735661	-12.235660949376559	0.06234409177057376	2.1172069990024927	5.20947631022444	2.9052368822942647	-4.852867814962593	-1.644638185785535	-1.4276805927680787	-10.194513676309228	-20.59601000872818	18.957606030174567	6.521197025685783
3.8475	883.1159613715711	186.31050329177054	-3.2132188630922798	-17.57605994937656	-15.561098252369078	-0.5536169109725684	-16.158354062842893	-11.743142102743143	-26.48503737456359	1.8802993032418946	-20.003740603491273	11.352867844389028	-1.4389025890274327	11.370324181795512	-4.547381336159602	-8.63216959850374	-14.022444023441398	-13.513715786034913	7.899002502992519	-3.004987448129676	-10.29800490573566	-5.73566094937656	-17.937655708229425	-7.382793000997507	-12.29052358977556	7.405236882294265	-0.35286761496259267	-11.144638385785536	12.07231920723192	-13.194513676309228	-16.09601010872818	-7.542393969825438	8.521196025685786
3.85	634.1158613715713	186.81048329177054	-4.213218863092266	-18.076059849376563	-6.5610962523690795	-20.053615910972567	13.841645837157108	1.7568578972568574	6.014962625436409	-26.119700696758105	2.4962593965087283	6.852867844389028	8.061097310972567	-15.129675818204488	3.9526184638403983	-15.632169698503741	14.477557076558604	7.986284313965089	-0.600997497007481	-0.004987548129675723	-5.298005005735661	7.2643391506234405	-1.4376559082294262	-1.8827931009975076	-15.790523689775561	-0.09476291770573475	18.147132185037407	-13.644638485785535	-7.427680792768079	1.805486323690772	-7.596010008728179	3.9576060301745617	5.021197025685783
3.8525	843.6160613715713	181.8104632917706	-40.21321686309227	-29.576059849376563	-18.56109725236908	-22.053615710972565	-16.65835426284289	-11.243142102743143	-16.98503747456359	6.880299303241895	-5.003740703491272	17.852867844389028	-9.938902689027433	-8.129675818204488	5.952618463840398	2.36783040149626	-4.0224437234413974	8.986284313965086	22.89900150299252	19.995012451870323	-16.29800540573566	7.2643391506234405	-14.937656008229427	-10.382793000997507	-34.29052368977556	-1.0947632177057356	-0.35286761496259267	-3.6446383857855356	-28.92767979276808	-7.694513676309228	11.903989991271821	-2.542393569825439	-2.478802974314217
3.8550000000000004	1028.1160613715713	222.3104532917706	0.2867821369077319	-19.57605994937656	-14.06109725236908	-3.0536159109725673	-20.658354062842893	-15.243142302743141	5.514962625436409	7.380299303241895	2.4962593965087283	-8.647132155610972	-15.438902789027434	-14.129675918204487	-5.047381536159602	-14.132169698503741	4.477556076558603	-0.0137156860349128	-13.100997297007481	-14.504987548129677	-6.298005005735661	1.7643391506234405	-1.4376559082294262	-3.882792900997507	1.2094763102244386	-0.5947631177057353	2.6471321850374068	-7.144638485785536	-0.4276810927680792	-9.194513676309228	-22.59601000872818	-15.042394069825438	-15.478802874314216
3.8575000000000004	909.6159613715711	205.81047329177056	-22.713218863092266	-42.57605884937656	-14.56109725236908	-32.55361591097257	-3.1583543628428927	11.756857897256857	-13.48503747456359	-15.119700496758105	-23.003740603491273	-18.147131855610972	-13.938902789027434	-11.129675818204488	-21.0473815361596	-15.13216959850374	-3.022443823441397	-30.013716686034915	-12.600997597007481	-11.004987748129675	-9.79800500573566	-1.7356607493765592	-6.437655908229426	2.1172069990024927	-10.790523689775561	-2.0947631177057353	-4.852867814962593	-13.644638485785535	-4.9276808927680795	-5.194513676309228	-2.5960100087281788	-9.542393969825438	8.021196025685782
3.8600000000000003	902.6159613715711	187.3104632917706	11.286786136907736	-22.076059849376563	-21.06109725236908	-40.553615710972565	0.34164583715710783	5.756857897256857	-3.485037374563591	-6.119700796758106	6.996259396508728	-13.147132355610971	-19.938902689027433	-6.129675818204488	12.452618463840398	6.86783040149626	-9.522443923441397	7.486284313965087	-9.10099749700748	-8.504987548129677	-15.29800500573566	-16.23566074937656	-26.437654908229426	-5.882792900997508	13.209476310224439	-4.094762917705736	-3.8528679149625935	7.3553626142144655	-1.9276807927680792	-25.194513676309228	-12.596010108728178	-19.54239396982544	-17.478803074314218
3.8625000000000003	823.6159613715711	187.3104632917706	4.286783136907729	-15.576059849376561	-9.56109725236908	-34.05361601097257	-7.158354362842893	-9.743142102743143	-16.48503737456359	-19.619700696758105	7.996259396508728	-4.1471319556109725	-7.438902689027433	12.370324181795512	1.9526184638403983	-14.132169698503741	-7.522443923441397	-18.513715686034914	-12.10099739700748	-22.004987548129677	5.701994994264339	-10.73566084937656	-8.937655908229427	9.617205999002495	1.7094763102244386	8.905237882294266	-9.852867814962593	-24.144638385785534	5.572319207231921	-2.1945135763092276	-7.596010008728179	-17.042394069825438	8.021196025685782
3.865	862.6160613715713	176.3104732917705	20.78678313690773	-23.07606024937656	-25.561096852369083	-15.553615910972567	-12.158354162842892	-30.24314110274314	-9.485037374563591	-11.619700696758105	-23.003740603491273	0.8528675443890279	-14.938902689027433	-10.129675818204488	-17.0473815361596	-6.13216959850374	-9.022443923441397	-8.513715686034914	1.8990029029925184	9.495012451870323	-19.29800500573566	-10.73566084937656	-2.437655808229426	4.617206999002493	-4.290523789775562	-25.094763117705735	-23.352867814962593	-9.644638385785536	-8.92768079276808	-4.694513476309228	-5.096010008728179	-28.04239396982544	-1.9788027743142163
3.8675	741.6160613715713	169.81046329177053	20.78678313690773	-40.07605984937656	-6.5610962523690795	-20.55361611097257	2.341645837157108	14.256857897256857	-8.985037374563591	-15.619700696758105	3.9962593965087283	-33.647132155610976	-9.438902689027433	6.370324181795512	-16.5473814361596	2.36783040149626	-16.022443823441396	-1.0137155860349125	-10.600997597007481	-15.004987748129675	-23.29800500573566	-1.2356609493765598	-4.9376560082294265	7.617206999002493	-20.79052368977556	3.9052368822942647	-7.852867814962593	-19.644638085785537	19.57231820723192	-7.694513676309228	2.9039899912718212	12.95760503017456	-14.978803174314216
3.87	641.1159613715711	144.31048329177054	-0.7132178630922681	-28.576059849376563	-30.06109705236908	1.4463840890274327	-6.158354062842892	-4.743142302743143	-12.985037274563592	-16.619700596758104	-42.00374160349127	-3.6471322556109724	3.561097310972567	8.870325181795513	-0.04738113615960238	-6.13216959850374	-6.522443923441397	-10.513715686034914	-5.600997497007481	-19.004987548129677	4.201994994264339	-12.73566084937656	-15.437655808229426	-16.382793100997507	-3.290523889775562	-5.094763017705736	-19.352867814962593	-12.144638385785536	-12.42768079276808	-6.694513676309228	8.403990991271822	-15.042394069825438	5.521197025685783
3.8725	739.1158613715709	141.31047329177056	2.2867831369077294	-20.576059849376563	13.938901747630922	-31.553615910972567	-17.658354362842893	18.756856897256856	-15.48503747456359	0.8802991032418941	1.9962591965087277	-9.647132155610972	-7.938902689027433	4.870324181795512	-4.547381336159602	-0.13216939850373954	-17.022444123441396	-8.513715686034914	-14.100997597007481	-4.504987548129676	-5.798005005735661	5.764339150623442	6.062344091770574	-25.88279300099751	5.709476310224439	-13.094763317705734	13.647132185037407	-3.6446383857855356	-22.42768079276808	-4.694513476309228	0.9039897912718207	14.457606030174562	-1.4788025743142175
3.8750000000000004	676.6159613715711	150.81046329177053	0.7867821369077319	-40.07605984937656	-12.06109725236908	-11.553616910972565	-4.658353962842892	-0.24314210274314263	-17.48503727456359	-2.119700596758105	0.9962597965087276	-3.147132055610972	-11.438902589027432	-17.12967601820449	-10.047381536159602	-11.632169498503739	-15.022443923441397	5.986284313965087	8.39900250299252	-16.504987348129674	14.20199499426434	-22.235660849376558	-4.9376560082294265	-0.8827928009975068	4.709476310224439	-13.094763317705734	-19.352867814962593	-2.644638485785536	-24.42768079276808	-2.694513676309228	4.903989991271821	-13.542393969825438	-15.978803074314218
3.8775000000000004	714.1159613715711	127.31046329177053	6.786784136907727	-19.57605994937656	8.43890274763092	-19.053615910972567	-11.658354162842892	-21.743142102743143	15.014962625436409	-3.619700596758105	-14.003740403491271	-1.1471322556109724	-5.438902789027433	-21.62967581820449	-8.047381536159602	-22.63216959850374	-16.022443823441396	1.9862845139650878	-0.10099739700748067	8.495012451870323	-5.298005005735661	17.264339150623442	-9.437655908229427	5.117206999002494	-19.29052348977556	1.4052366822942641	-20.352867814962593	5.855361614214464	-10.92768079276808	-25.694513676309228	-9.596010008728179	-2.0423942698254383	6.021197025685783
3.8800000000000003	316.6159613715711	164.8105032917706	-18.21321686309227	-35.07605984937656	-3.5610972523690805	-10.553615910972567	6.341644837157107	-14.743142102743143	-10.985037374563591	-11.619700696758105	-5.503740603491272	2.852867844389028	10.56109631097257	4.370324181795512	-2.5473815361596017	0.36783080149625924	-4.0224437234413974	-15.513716086034911	-7.100997497007481	-25.004986548129676	-1.7980049057356604	2.2643391506234405	8.062344091770573	2.1172069990024927	-7.290523689775561	-9.094763117705735	-1.852867714962593	-15.644638485785535	-27.42768179276808	-2.694513676309228	8.903990991271819	-4.542393869825438	7.521198025685781
3.8825000000000003	617.1160613715708	141.31047329177056	-1.7132188630922656	-24.07605964937656	-16.06109825236908	-15.553615910972567	-7.158354362842893	-22.243142102743143	-4.485037274563591	5.880299303241895	-18.00374040349127	17.352867844389028	-5.438902789027433	1.870324181795512	-18.5473812361596	-3.13216949850374	12.477556076558603	-8.013715686034914	-0.600997497007481	-36.50498654812967	-32.29800500573566	-6.7356608493765595	-10.937655808229426	-4.882792800997508	-9.290523689775561	-1.0947632177057356	-23.352867814962593	-13.644638485785535	-10.42768079276808	-18.194514076309225	2.4039899912718212	-13.542393969825438	-0.9788032743142168
3.8850000000000002	424.6159613715711	149.8104832917706	10.286785136907724	-34.07605984937656	-1.5610972523690805	-20.053615910972567	-17.15835416284289	2.2568578972568574	-1.985037374563591	6.880299303241895	8.496259396508728	-8.147132155610972	-30.438902689027433	-4.629675818204488	4.952618463840398	5.867830401496262	3.477556076558603	0.9862842139650869	-14.60099739700748	-5.504987548129676	-16.29800540573566	-0.23566064937655895	2.062343891770573	1.1172069990024927	-25.79052368977556	-2.594763317705736	-13.352868014962592	-15.644638485785535	-20.42768079276808	6.305486323690772	-1.0960100087281788	20.95760603017456	-10.478802974314217
3.8875	721.1159613715711	164.3104632917706	25.28678313690773	-14.076059849376561	-16.06109825236908	6.946382089027431	-24.65835416284289	5.756857897256857	-3.485037374563591	-21.619700696758105	15.996258396508727	-22.147132155610972	-8.938902689027433	-8.129675818204488	-16.047381636159603	-13.132169798503739	-20.522443923441397	-10.013715786034913	-11.60099769700748	-2.004987348129676	-7.798005005735661	-4.23566064937656	-7.437655908229426	-1.8827931009975076	-10.790523689775561	-7.094763117705735	-1.852867714962593	-17.144638485785535	-7.927680792768079	-0.6945134763092273	-8.096010008728179	-13.042393969825438	2.521197025685783
3.89	732.1160613715713	191.3104632917706	28.28678313690773	-42.57605884937656	-19.56109725236908	-3.5536159109725673	-6.658354162842892	-6.743142102743143	-20.48503737456359	0.3802990032418947	-4.003740603491272	1.3528676443890273	-19.938902689027433	-8.629675818204488	4.952618463840398	8.36783040149626	-7.022443923441397	-11.013715886034912	-4.600997497007481	-3.004987448129676	-10.79800510573566	9.264340150623438	10.06234509177057	-9.382793000997507	17.20947631022444	-20.594763117705735	-16.352867714962592	-9.644638385785536	4.5723192072319225	-13.194513676309228	-11.596010008728179	-0.042393969825438305	-5.478803074314217
3.8925	934.1159613715711	199.31046329177053	36.78678313690773	-14.076059849376561	-2.5610972523690805	-8.053615910972567	1.3416458371571096	14.256857897256857	9.514961625436408	-16.619700596758104	-8.503740603491272	-19.147132155610972	-8.438902689027433	-11.129675818204488	-29.0473815361596	1.86783040149626	4.977556076558603	2.4862847139650865	-22.10099749700748	-8.504987548129677	6.701994994264339	-14.735660649376559	-3.4376557082294266	-8.882793000997507	2.2094763102244386	-13.094763317705734	-9.352867814962593	4.355361614214466	-21.42768079276808	-10.694513676309228	-13.096010008728179	-10.042393969825438	-20.478802774314218
3.8950000000000005	864.1159613715711	187.81049329177063	21.78678313690773	-34.07605984937656	-4.061097252369077	7.946383089027435	-25.65835416284289	-12.243142102743143	-18.98503777456359	-1.6197007967581056	-9.503740603491272	-9.647132155610972	-2.4389028890274336	-7.129675818204488	-4.547381336159602	-8.63216959850374	-11.022443923441397	-7.513715686034913	-2.1009975970074812	-3.504987648129676	-7.798005005735661	1.26433895062344	0.06234409177057376	-9.882793000997507	-3.790523589775561	-9.594763117705735	-4.852867814962593	0.35536161421446444	-12.42768079276808	20.80548532369077	-6.596010008728179	-16.54239386982544	-11.978802974314217
3.8975000000000004	746.6159613715711	173.31048329177054	3.7867831369077294	-1.576059849376561	-5.561098252369078	-24.053615910972567	-18.65835426284289	-12.243142102743143	-3.485037374563591	0.3802990032418947	11.996259396508728	9.852866844389027	-27.438901689027436	14.870325181795513	4.952618463840398	-4.63216959850374	-15.022443923441397	-6.013715686034913	-5.600997497007481	-14.504987548129677	-15.29800500573566	1.26433895062344	-5.437655908229426	0.1172066990024927	-12.29052358977556	-28.094762117705734	7.147132185037407	-14.644638585785536	-18.927681192768077	-20.694513676309228	9.903988991271824	-0.042393969825438305	-4.9788028743142165
3.9000000000000004	250.11596137157085	90.81047329177056	13.786780136907737	-8.576059749376562	-22.06109725236908	-24.053615910972567	14.841646837157109	11.756857897256857	3.014962625436409	5.380299303241896	4.996259396508728	-21.147132155610972	-14.938902689027433	0.8703238817955121	-21.0473815361596	12.36783040149626	-17.5224443234414	-16.51371548603491	-26.100996497007483	5.995012451870324	-23.29800500573566	-14.735660649376559	1.062344491770573	-6.382793100997508	-4.290523789775562	-4.094762917705736	-3.8528679149625935	1.3553616142144644	-14.427680992768078	-17.69451387630923	2.9039899912718212	3.4576060301745617	-7.978802974314217
3.9025000000000003	-8.884038628428925	58.31048329177054	-10.213214863092276	-28.076059849376563	-9.06109725236908	-12.55361491097257	-2.658354162842892	-13.743142002743141	-3.485037374563591	-1.1197006967581054	5.496259396508728	-14.147132255610973	-4.438902689027433	7.870324181795512	-0.5473813361596012	5.36783040149626	4.477556076558603	-23.013715686034914	-0.10099739700748067	-15.504987948129674	10.20199599426434	1.26433895062344	0.06234409177057376	-5.382793000997507	-12.29052358977556	-3.094763017705735	1.6471321850374068	-1.1446379857855362	-9.42768079276808	-3.6945135763092276	15.40398899127182	-19.04239386982544	-5.478803074314217
3.9050000000000002	-295.8840386284289	19.81046329177053	7.286784136907727	-18.57606004937656	-7.0610972523690805	6.446382089027431	8.341645837157108	-3.243142202743143	-31.98503737456359	-9.119700696758105	-15.003740703491271	-16.14713205561097	11.561097310972567	-9.129675818204488	3.4526184638403983	-13.632169498503739	-6.522443923441397	-7.013715686034913	-0.600997497007481	-3.004987448129676	-6.298005005735661	-8.73566084937656	-3.4376557082294266	-5.882792900997508	5.20947631022444	15.405235882294264	-11.852867714962592	-6.644638285785536	-14.927680692768078	-13.694513876309227	-3.5960099087281785	-0.5423939698254383	2.521197025685783
3.9075	-408.8840386284289	5.310483291770595	-18.21321686309227	-19.57605994937656	-13.06109725236908	-11.553616910972565	-7.158354362842893	-3.243142202743143	-0.4850376745635909	-9.119700696758105	-2.5037405034912714	-2.6471323556109727	-21.938902689027433	-12.629675818204488	7.952618463840398	-1.6321694985037398	-10.022443923441397	-5.513715686034913	-7.600997497007481	0.995012351870324	-5.298005005735661	1.26433895062344	8.562344091770573	-14.382792900997508	4.209476310224439	-12.094763217705735	-13.352868014962592	1.3553616142144644	-24.92768079276808	-16.19451377630923	4.903989991271821	15.957606030174562	-5.978802774314217
3.91	-203.38403862842893	-10.189516708229462	-12.213214863092276	-2.076059849376561	-16.561096252369083	-16.553615910972567	-16.158354062842893	-1.2431424027431426	-9.485037374563591	-2.6197006967581054	-13.003740503491272	0.3528682443890272	-1.938902689027433	-9.629675818204488	-7.047381536159602	-14.132169698503741	4.977556076558603	-1.513715786034913	-8.10099749700748	17.495011451870322	-4.298005105735661	-15.735660949376559	1.5623437917705738	-5.882792900997508	-19.79052368977556	-4.594763117705735	-4.852867814962593	0.35536161421446444	14.57231820723192	-20.694513676309228	-16.09601010872818	18.957606030174567	13.521196025685782
3.9125	-83.38403862842893	-28.189526708229437	-10.713214863092261	-21.57605974937656	-4.5610982523690815	-22.053615710972565	-16.65835426284289	4.756857897256857	-18.98503777456359	-9.119700696758105	29.496257396508724	-8.147132155610972	-11.438902589027432	-5.1296757182044885	-17.0473815361596	-14.132169698503741	-7.022443923441397	-8.513715686034914	-8.10099749700748	-15.004987748129675	10.20199599426434	-9.73566084937656	7.062344091770574	3.6172069990024927	1.7094763102244386	3.9052368822942647	3.1471321850374068	-0.6446386857855355	-1.4276805927680787	-1.6945137763092282	8.403990991271822	12.45760503017456	11.021197025685783
3.915	-3.884038628428925	-8.689526708229437	2.2867831369077294	7.923940150623439	-36.56109725236908	-22.553615910972567	3.341645837157108	-19.74314250274314	-20.48503737456359	6.380299303241895	-10.503740603491272	9.852866844389027	0.5610977109725663	-27.629674818204492	-8.547381536159602	1.3678302014962593	-7.522443923441397	-5.013715686034913	-0.600997497007481	-6.004987548129676	-14.298005105735662	-8.23566084937656	-1.4376559082294262	-2.8827930009975073	8.20947731022444	13.905236882294265	0.6471318850374068	1.3553616142144644	-8.42768079276808	-8.694513676309228	-2.5960100087281788	-2.542393569825439	-0.4788031743142174
3.9175000000000004	145.61606137157128	-12.689526708229437	21.28678313690773	-28.076059849376563	-1.061096252369076	-17.553615910972567	4.341646837157109	9.256857897256857	-3.9850375745635915	-7.119700696758105	-1.5037406034912717	2.352867844389028	6.061097310972569	22.87032418179551	-1.547381636159602	-9.63216959850374	7.977556076558603	-4.513715686034913	-21.10099749700748	-7.504987548129676	-6.298005005735661	3.2643391506234405	-12.937655808229426	12.117206999002493	-19.29052348977556	-13.594763017705734	-2.852868014962594	-2.1446383857855356	-4.427680692768079	12.805486323690772	-18.096010408728176	10.957606030174562	-1.9788027743142163
3.9200000000000004	-114.88403862842893	6.310463291770532	51.28678313690773	-14.076059849376561	-35.06109725236908	-27.55361601097257	0.34164583715710783	2.7568578972568574	-11.985037374563591	12.380299303241895	-1.5037406034912717	-5.647132255610972	-5.438902789027433	-2.6296760182044885	-7.547381536159602	-14.132169698503741	-14.522443723441397	-0.0137156860349128	-1.6009973970074807	12.995011451870322	7.201994994264341	-7.7356608493765595	-7.437655908229426	-17.38279300099751	-9.290523689775561	-17.594763517705736	-0.35286761496259267	10.855361614214464	2.5723192072319208	-15.194513476309227	5.403989991271823	-10.042393969825438	-7.978802974314217
3.9225000000000003	-278.8840386284289	20.810483291770595	44.28679313690773	-10.576059749376562	-16.06109825236908	-21.053616210972567	0.34164583715710783	-9.743142102743143	-4.485037274563591	11.380299303241895	2.4962593965087283	6.352867844389028	-3.9389024890274333	-17.12967601820449	-4.547381336159602	-24.13216959850374	-15.022443923441397	6.486284313965087	-9.10099749700748	2.9950121518703243	-9.29800500573566	-7.2356608493765595	-4.9376560082294265	-1.3827930009975073	4.709476310224439	20.405235882294267	1.6471321850374068	13.355362614214465	-13.427680892768079	-14.194513576309227	-9.096010008728179	13.457606030174562	-8.978802974314217
3.9250000000000003	-117.38403862842893	34.31047329177056	49.286773136907726	-29.576059849376563	-8.06109725236908	-21.053616210972567	-15.158354162842892	-0.24314210274314263	-0.9850369745635916	-4.119700796758106	-11.503740703491271	-5.647132255610972	-0.9389027890274333	-14.629675618204487	-13.047381536159602	12.86783040149626	4.977556076558603	-5.513715686034913	-8.60099749700748	-9.004987548129677	-18.29800500573566	2.7643391506234405	-8.437655908229427	-15.382792800997507	-19.79052368977556	-7.094763117705735	4.147132185037407	-10.144638385785536	9.57231820723192	-9.194513676309228	-2.0960099087281785	-4.042394069825439	19.521196025685782
3.9275	-290.3840386284289	41.81047329177056	69.78677313690773	-11.07605994937656	-22.56109725236908	-11.553616910972565	-3.658354462842892	-22.743142102743143	-15.48503747456359	-0.6197004967581048	19.496259396508727	-22.647132155610972	-2.9389025890274327	-29.12967581820449	-4.047381636159602	-9.63216959850374	7.977556076558603	0.9862842139650869	19.89900250299252	-6.504987548129676	-11.79800520573566	0.26433955062343983	-4.9376560082294265	-4.882792800997508	3.7094763102244386	-33.094762117705734	-8.352867814962593	-5.144638485785536	-12.42768079276808	6.305486323690772	-13.596010208728178	4.957606030174562	-2.978803074314217
3.93	-125.88403862842893	53.31047329177056	87.28679313690773	-24.576059849376563	-3.5610972523690805	-29.053615910972567	6.341644837157107	-18.743142102743143	-14.485037574563592	-4.619700496758106	-9.503740603491272	11.852867844389028	2.561097310972567	-8.129675818204488	-9.547381536159602	12.36783040149626	16.977556076558603	3.986284313965087	7.899002502992519	-3.004987448129676	6.701994994264339	-16.23566074937656	-6.937655908229426	-8.382793000997507	-8.290523689775561	15.905235882294264	-8.352867814962593	3.8553616142144644	1.0723192072319208	-0.6945134763092273	21.403989991271825	-8.042393869825439	-7.478803074314217
3.9325	-266.3840386284289	36.81048329177054	64.28678313690773	-7.576059849376561	-3.5610972523690805	-1.5536169109725648	0.8416458371571078	4.256857897256857	8.514961625436408	-10.619700696758105	4.996259396508728	-32.64713115561097	-3.4389027890274333	1.870324181795512	-5.047381536159602	-7.13216959850374	6.977556076558603	-8.013715686034914	-21.10099749700748	-10.504987548129677	-6.798005005735661	11.76433915062344	-22.937655908229427	10.117205999002492	-9.790523689775561	-14.094763217705736	12.147132185037407	9.855361614214464	-20.92768079276808	13.805487323690773	7.403989991271821	-19.04239386982544	-5.978802774314217
3.935	-366.8840386284289	23.81046329177059	64.78679313690773	-35.57605984937656	-20.56109725236908	-0.053615910972563796	-15.158354162842892	8.756856897256856	-27.485038374563594	-12.619700796758105	0.49625959650872886	-3.6471322556109724	-16.438902689027433	-1.1296759182044882	0.4526181638403983	-20.63216959850374	-8.522443923441397	-19.513715686034914	-6.600997497007481	2.9950121518703243	-13.29800480573566	7.7643391506234405	10.562343091770572	-8.882793000997507	-3.790523589775561	-0.5947631177057353	-16.852867814962593	-10.144638385785536	-13.92768079276808	11.805486323690772	-8.596010008728179	9.457606030174562	3.021197025685783
3.9375000000000004	-209.88403862842893	-0.18951670822946198	67.28678313690773	-20.07605964937656	-23.06109725236908	-5.553615910972567	8.841645837157108	-0.24314210274314263	-0.9850369745635916	14.380300303241896	2.9962593965087283	21.85286784438903	8.061097310972567	-14.129675918204487	5.952618463840398	11.36783040149626	-1.0224440234413974	23.486283313965085	-10.10099739700748	-13.504987648129676	-16.29800540573566	-12.73566084937656	-6.437655908229426	-20.88279300099751	0.20947601022443862	-3.094763017705735	-12.852867814962593	6.855361614214464	-27.42768179276808	-15.694513676309228	12.903989991271821	-12.042393969825438	4.021197025685785
3.9400000000000004	-293.3840386284289	-13.189526708229437	51.78678313690773	-19.07605974937656	-16.06109825236908	-0.053615910972563796	-16.158354062842893	-5.243142002743142	-5.985037374563591	-28.119699696758108	-4.003740603491272	-5.147132055610973	20.061096310972566	-5.629675918204488	-27.0473825361596	-1.6321694985037398	-9.522443923441397	-13.013715686034914	2.399002202992519	13.495012451870323	-7.298005005735661	-1.2356609493765598	2.5623440917705738	-15.882793000997507	-11.790523689775561	-12.094763217705735	2.6471321850374068	-10.644638385785536	1.0723192072319208	-13.694513876309227	1.9039899912718212	-4.042394069825439	-6.478802974314217
3.9425000000000003	-296.8840386284289	-45.18951670822946	90.28677313690773	-19.07605974937656	-27.06109735236908	-25.053615810972566	-2.658354162842892	-0.7431423027431432	-14.485037574563592	-10.119700696758105	-15.503740503491272	0.3528682443890272	5.561097310972567	3.370324181795512	-3.0473817361596023	1.86783040149626	8.477556076558603	-5.013715686034913	-26.60099649700748	-5.504987548129676	-8.29800500573566	1.26433895062344	-24.437655908229427	4.617206999002493	-17.29052368977556	-4.594763117705735	-19.852867814962593	3.8553616142144644	-12.42768079276808	-6.694513676309228	-17.09601000872818	7.457605030174564	-13.978803074314216
3.9450000000000003	-461.8840386284289	-37.689516708229405	69.28678313690773	-43.57605884937656	-11.06109625236908	-11.553616910972565	7.341645837157108	9.256857897256857	-3.485037374563591	-14.619700796758107	11.996259396508728	-9.147132155610972	-0.438902689027433	-1.6296757182044876	4.952618463840398	-2.13216959850374	-17.022444123441396	15.986284313965086	4.899002502992519	0.995012351870324	0.20199489426433903	-15.23566084937656	-5.437655908229426	-6.882793000997507	-9.790523689775561	16.905236882294265	-2.3528678149625932	-15.144638285785536	-5.927680792768079	-13.194513676309228	-8.596010008728179	-1.0423939698254383	7.521198025685781
3.9475000000000002	-488.8840386284289	-52.68953670822944	77.28678313690773	-7.576059849376561	-36.06109725236908	-21.55361551097257	-22.15835456284289	12.256858897256858	-0.9850369745635916	-12.619700796758105	11.996259396508728	-6.147132155610972	-8.438902689027433	1.3703239817955115	-4.547381336159602	-8.63216959850374	-29.522443923441397	-2.013715486034913	-1.1009976970074815	-6.504987548129676	-2.298005105735661	-4.7356608493765595	-6.437655908229426	-14.882793100997507	-16.79052358977556	-5.094763017705736	9.647131185037406	18.35536061421446	6.072319207231921	-9.694513676309228	18.40398999127182	-3.5423939698254383	-0.9788032743142168
3.95	-617.8840386284289	-75.18952670822944	72.28678313690773	-18.57606004937656	-6.5610962523690795	0.9463840890274327	-22.658353862842894	-3.243142202743143	-21.98503737456359	-21.619700696758105	-0.003740603491271699	-11.647132055610971	-2.4389028890274336	2.870324181795512	-11.047381536159602	-6.13216959850374	-6.022443923441397	-17.513715686034914	-13.100997297007481	-5.504987548129676	16.20199599426434	-8.23566084937656	-6.437655908229426	2.6172069990024927	-11.790523689775561	-4.594763117705735	-2.3528678149625932	21.855361614214466	9.072318207231923	10.305485323690771	13.903990991271822	9.957606030174562	2.521197025685783
3.9525	-606.8840386284289	-79.68953670822944	74.28678313690773	-22.57606004937656	-22.56109725236908	-9.553615910972567	-3.658354462842892	2.7568578972568574	10.514962625436409	-5.119700696758105	-6.503740603491272	3.852867844389028	-8.438902689027433	-11.629675718204489	10.952618463840398	-9.13216959850374	11.477556076558603	-1.0137155860349125	-13.100997297007481	-10.504987548129677	-1.2980052057356612	0.7643388506234405	-13.937655708229425	-1.8827931009975076	-28.290522689775564	-23.594763117705735	5.147132185037407	-28.644637385785536	6.572319207231921	-14.194513576309227	7.403989991271821	-10.542393969825438	16.021197025685783
3.955	-639.8840386284289	-118.68952670822944	52.78678313690773	-34.57605984937656	-35.06109725236908	-38.053615810972566	-11.158354162842892	-7.243142002743143	-8.985037374563591	15.380298303241894	-18.00374040349127	11.852867844389028	1.061097010972567	-4.129675618204488	-8.047381536159602	-10.13216959850374	-9.522443923441397	-6.513715686034913	-5.100997497007481	1.9950126518703248	-20.29800500573566	-8.73566084937656	-10.937655808229426	-1.8827931009975076	-11.290523689775561	-14.594762917705735	14.647133185037408	-1.644638185785535	-16.42768079276808	-2.1945135763092276	-5.096010008728179	-3.0423937698254377	4.521197025685783
3.9575000000000005	-681.3840386284289	-97.18952670822944	92.28677313690773	-12.076059849376561	-20.06109725236908	-17.053615910972567	-33.65835416284289	-5.743142202743143	2.014962625436409	-13.619700896758104	3.4962593965087283	-4.647132155610972	-14.438902489027432	7.370324181795512	-5.547381436159602	-7.13216959850374	-2.5224441234413977	-3.513715786034913	12.399001502992519	-2.004987348129676	-18.29800500573566	-4.7356608493765595	1.062344491770573	16.11720699900249	1.2094763102244386	13.905236882294265	-12.352867914962593	-18.144638385785534	14.07231820723192	-23.194513676309228	-5.096010008728179	-12.542393969825438	-5.978802774314217
3.9600000000000004	-659.8840386284289	-105.18951670822946	67.78677313690773	-7.076059749376561	-6.5610962523690795	-23.553615810972566	9.341645837157108	-12.743142102743143	-10.485037374563591	-12.619700796758105	-17.00374100349127	-8.147132155610972	2.061097310972567	7.370324181795512	-1.0473815361596017	-13.132169798503739	-17.5224443234414	-5.513715686034913	-6.100997497007481	0.49501255187032456	20.20199499426434	4.2643391506234405	10.06234509177057	1.1172069990024927	-7.790523689775561	8.905237882294266	10.14713118503741	-9.144638385785536	-12.927680692768078	11.305486323690772	-2.0960099087281785	-12.042393969825438	-14.478802974314217
3.9625000000000004	-793.8840386284288	-125.68951670822943	59.78678313690773	1.423940150623439	-18.06109725236908	-25.55361601097257	-17.15835416284289	14.256857897256857	-9.485037374563591	-2.6197006967581054	-11.503740703491271	-3.147132055610972	-8.938902689027433	-11.129675818204488	-7.047381536159602	-7.13216959850374	-4.0224437234413974	7.986284313965089	6.399002502992519	-8.504987548129677	-17.29800480573566	-0.7356608493765595	-2.9376560082294265	0.1172066990024927	-6.790523689775561	-7.594763117705735	-11.852867714962592	-6.644638285785536	-1.4276805927680787	-6.694513676309228	-31.59601000872818	-2.0423942698254383	-4.478803174314217
3.9650000000000003	-827.8840086284289	-147.18951670822943	62.78679313690773	-33.076058849376565	-7.5610972523690805	-18.053615910972567	3.341645837157108	-17.243142102743143	2.014962625436409	-10.619700696758105	-3.003740703491272	5.352867844389028	-1.938902689027433	-2.129675818204488	15.452617463840397	-1.6321694985037398	3.977556076558603	-5.513715686034913	-12.10099739700748	-3.004987448129676	-16.79800470573566	-0.23566064937655895	-26.437654908229426	-20.38279300099751	-0.7905234897755609	-3.094763017705735	17.647132185037407	-9.144638385785536	-10.92768079276808	-24.194513676309228	13.903990991271822	-22.04239396982544	-1.9788027743142163
3.9675000000000002	-867.3839886284288	-127.18952670822944	63.78679313690773	-15.576059849376561	-12.56109725236908	-24.053615910972567	-6.658354162842892	-7.743142202743143	9.014961625436412	-7.119700696758105	-9.503740603491272	-1.6471320556109719	-1.4389025890274327	-7.129675818204488	15.952618463840398	13.86783040149626	-17.022444123441396	-3.013715586034913	1.3990027029925196	2.4950128518703236	-25.79800400573566	-7.2356608493765595	2.062343891770573	-0.382792600997508	-22.79052368977556	-25.094763117705735	27.147133185037404	-13.644638485785535	-21.92768079276808	-16.19451377630923	-2.5960100087281788	2.9576060301745635	13.521196025685782
3.97	-880.3840086284289	-148.18951670822943	66.28678313690773	-13.576059849376561	-10.061098252369082	-4.553615910972567	-4.658353962842892	-9.243142102743143	8.014963625436407	1.8802993032418946	-5.503740603491272	-17.14713235561097	-0.9389027890274333	-2.129675818204488	9.9526174638404	-25.13216959850374	0.9775557765586029	-9.013715686034914	-14.100997597007481	-10.004987648129676	9.20199499426434	3.2643391506234405	6.5623440917705755	0.6172067990024921	-5.790523589775562	6.905236882294265	15.647131185037406	-12.144638385785536	0.5723192072319208	6.305486323690772	-9.596010008728179	-18.542394069825438	0.02119702568578319
3.9725	-883.3839986284289	-171.18952670822944	30.28678313690773	-12.076059849376561	6.9389027476309195	-8.053615910972567	-17.15835416284289	-13.743142002743141	-15.48503747456359	0.8802991032418941	-12.503740803491272	-24.647132155610972	-25.938903689027434	4.370324181795512	-7.547381536159602	1.86783040149626	-13.022444123441396	5.486284313965087	6.899002502992519	1.4950124518703243	-3.2980050057356607	2.2643391506234405	2.062343891770573	5.617206999002493	-1.2905236897755614	1.9052368822942647	-5.352867714962594	13.855360614214463	9.072318207231923	0.30548602369077216	-5.096010008728179	-14.542393869825439	9.521197025685783
3.975	-920.8840586284289	-154.18952670822944	63.28678313690773	-15.076059849376561	-16.06109825236908	-10.553615910972567	-6.658354162842892	17.25685889725686	2.514962625436409	3.8802993032418946	-6.003740603491272	-12.147132255610972	-0.438902689027433	-13.129676018204488	6.952618463840398	9.367831401496257	1.9775560765586029	19.986284313965086	7.399002502992521	-5.504987548129676	7.701994994264339	-2.2356608493765595	3.0623440917705738	14.117207999002494	9.209475310224438	-13.594763017705734	-11.352867814962593	-2.644638485785536	-4.9276808927680795	7.305486323690772	-7.596010008728179	3.9576060301745617	-15.978803074314218
3.9775	-856.8840386284289	-164.18952670822944	55.28678313690773	18.923940150623437	-4.5610982523690815	-13.553615910972567	-16.158354062842893	-2.7431421027431426	18.01496362543641	-6.119700796758106	-7.003740603491272	-6.147132155610972	-2.9389025890274327	7.870324181795512	-21.0473815361596	-3.13216949850374	23.977556076558603	-13.013715686034914	-0.10099739700748067	5.995012451870324	2.2019946942643394	29.764338150623445	-10.937655808229426	2.1172069990024927	5.709476310224439	-11.594763017705734	-7.852867814962593	-5.144638485785536	-0.4276810927680792	-0.6945134763092273	-12.596010108728178	-4.042394069825439	-8.478802974314217
3.9800000000000004	-824.3839886284289	-163.18952670822944	45.786783136907715	1.423940150623439	-16.06109825236908	-20.053615910972567	-6.158354062842892	-7.743142202743143	-4.985037474563591	0.8802991032418941	-10.003740603491272	-6.647132155610972	18.061097310972567	-0.6296758182044879	-24.5473815361596	-6.63216959850374	1.9775560765586029	7.486284313965087	-2.6009972970074813	3.9950124518703243	-15.29800500573566	-6.7356608493765595	-12.937655808229426	-18.382793400997507	17.70947631022444	-6.094763117705735	-6.352867814962593	-5.644638185785536	8.57231820723192	-10.194513676309228	1.4039899912718212	9.457606030174562	-10.978802974314217
3.9825000000000004	-805.884028628429	-170.18952670822944	39.786783136907715	-18.57606004937656	-1.061096252369076	-23.05361601097257	-3.1583543628428927	0.7568578972568574	-15.98503717456359	-0.6197004967581048	-19.503740603491273	-0.1471319556109716	-2.9389025890274327	13.370324181795512	3.4526184638403983	3.86783040149626	9.977555076558602	1.9862845139650878	-0.10099739700748067	8.495012451870323	7.701994994264339	-7.7356608493765595	-22.437655908229427	-7.882793000997507	-7.290523689775561	0.40523728229426403	2.1471321850374068	2.3553616142144644	-11.42768079276808	11.305486323690772	15.903989991271821	-1.5423941698254389	4.521197025685783
3.9850000000000003	-761.3840386284289	-131.18952670822944	20.28678313690773	16.423940150623444	-17.56109725236908	-12.55361491097257	-10.658354162842892	-1.7431417027431433	-6.485037274563592	-5.119700696758105	-4.503740503491272	-2.6471323556109727	0.5610977109725663	0.3703245817955114	0.9526182638403977	6.86783040149626	-3.022443823441397	-22.013715686034914	-10.600997597007481	-4.004987548129676	-2.798004805735661	-11.23566084937656	17.562344091770573	2.1172069990024927	-10.790523689775561	-4.594763117705735	8.147132185037407	-23.644638385785534	3.0723192072319208	-10.694513676309228	-3.5960099087281785	8.957606030174562	-18.478802974314217
3.9875000000000003	-697.8840386284289	-148.18951670822943	22.28678313690773	15.923939150623438	7.4389027476309195	-2.0536169109725684	-3.1583543628428927	-6.743142102743143	12.014962625436409	9.380298303241894	13.496259396508728	10.35286684438903	6.561097310972567	-15.629675918204487	-0.5473813361596012	-2.13216959850374	2.977556076558603	-22.013715686034914	-5.600997497007481	6.995012451870324	12.70199499426434	-2.2356608493765595	-20.937655908229427	-3.382793200997508	3.2094763102244386	-0.09476291770573475	-11.352867814962593	17.355361614214466	2.0723192072319208	-11.694513676309228	-21.09601000872818	-7.042393769825439	-3.4788028743142165
3.99	-649.3840386284289	-130.68951670822943	19.78678313690773	27.923940150623437	-1.5610972523690805	-20.053615910972567	-19.15835396284289	-8.743142102743143	6.014962625436409	-8.119700696758105	-10.503740603491272	-8.147132155610972	-4.938902589027434	-8.629675818204488	3.9526184638403983	0.36783080149625924	-4.0224437234413974	8.486284313965086	4.899002502992519	-8.004987548129677	-1.2980052057356612	-21.235660849376558	10.562343091770572	-5.882792900997508	-3.290523889775562	-26.094764117705736	-8.352867814962593	-7.144638485785536	-14.927680692768078	18.805487323690773	-8.096010008728179	-9.042393969825438	-4.478803174314217
3.9925	-473.8840386284289	-117.18952670822944	-13.213214863092276	2.923940150623439	-20.06109725236908	-29.553615910972567	-5.158354162842892	6.256857897256857	-5.485037174563591	-3.119700896758106	12.996259396508728	-13.147132355610971	21.061096310972566	-7.129675818204488	4.952618463840398	0.36783080149625924	-8.522443923441397	5.486284313965087	-12.10099739700748	-4.504987548129676	0.20199489426433903	8.26433915062344	4.562344091770574	24.61720799900249	2.7094763102244386	1.4052366822942641	-26.85286881496259	-18.644638585785536	-4.427680692768079	-3.1945138763092285	26.40399099127182	-9.542393969825438	11.521197025685783
3.995	-465.3840386284289	-134.68952670822944	-5.213219863092277	27.423940150623437	-18.06109725236908	6.446382089027431	-9.158354162842892	14.256857897256857	3.014962625436409	7.380299303241895	-10.503740603491272	8.352867844389028	0.5610977109725663	11.870324181795512	11.452618463840398	-8.13216959850374	-3.022443823441397	-7.513715686034913	-11.60099769700748	-1.504987648129676	-18.79800500573566	10.264338150623443	0.06234409177057376	-4.382793100997508	-8.790523689775561	11.405236882294265	-3.8528679149625935	11.355361614214464	-14.927680692768078	17.305486323690772	7.903989991271821	17.957605030174562	4.521197025685783
3.9975	-421.3841386284289	-115.68952670822944	5.286784136907727	28.423940150623437	-6.0610982523690815	-15.053615910972567	9.841646837157109	-2.7431421027431426	-6.985037474563591	-9.119700696758105	-3.003740703491272	13.852867844389028	2.561097310972567	-1.1296759182044882	-2.5473815361596017	-11.13216959850374	0.4775564765586022	7.486284313965087	-10.10099739700748	24.495012451870323	0.7019949942643393	-3.73566094937656	-5.437655908229426	6.617206999002493	-1.2905236897755614	-8.094763117705735	-12.852867814962593	-11.644638385785536	11.57231920723192	16.305486323690772	-9.096010008728179	-13.042393969825438	-0.9788032743142168
4.0	-396.3840386284289	-110.68952670822944	-22.713218863092266	38.92394015062344	-9.06109725236908	0.9463840890274327	-2.658354162842892	11.256857897256857	-11.485037374563591	3.8802993032418946	3.4962593965087283	-17.14713235561097	-12.438902689027433	7.370324181795512	-6.547381536159602	-9.13216959850374	-2.5224441234413977	20.986284313965086	14.89900250299252	5.495012451870324	-3.798004905735661	-15.735660949376559	4.062344091770574	-20.38279300099751	-3.290523889775562	-8.594763117705735	14.147133185037408	-9.144638385785536	5.572319207231921	-10.194513676309228	7.403989991271821	6.957605030174561	1.0211970256857832
4.0025	-316.8840386284289	-99.18953670822944	-31.213217863092268	69.92394015062344	-12.06109725236908	-8.053615910972567	12.341645837157108	-5.743142202743143	-5.985037374563591	24.3803003032419	-12.003740603491272	-9.647132155610972	18.561097310972567	-0.12967561820448736	12.952618463840398	1.86783040149626	-5.522444023441397	-5.513715686034913	-16.60099719700748	-7.504987548129676	-6.298005005735661	16.264339150623442	-6.937655908229426	21.61720699900249	7.209476310224439	-1.0947632177057356	-10.852867814962593	-3.1446382857855353	-18.927681192768077	-5.194513676309228	-1.0960100087281788	-20.04239416982544	-5.478803074314217
4.005	-318.3840386284289	-97.18952670822944	-33.71321886309227	89.42394015062344	-6.5610962523690795	-3.0536159109725673	-5.158354162842892	4.256857897256857	0.014962425436408466	-2.6197006967581054	15.996258396508727	-5.647132255610972	-3.4389027890274333	-1.1296759182044882	-15.547381536159602	3.36783040149626	5.477556076558603	-2.013715486034913	18.89900250299252	11.49501345187032	0.7019949942643393	4.7643391506234405	2.062343891770573	1.6172069990024927	10.709476310224439	-11.594763017705734	-0.35286761496259267	18.35536061421446	8.072320207231918	-15.194513476309227	-33.096009008728174	0.4576060301745617	-8.478802974314217
4.0075	-336.8840386284289	-96.18952670822944	-15.213215863092273	106.42394015062342	-0.561096252369083	-12.55361491097257	2.841645837157108	9.256857897256857	-22.48503737456359	-14.119700596758104	17.996259396508727	-12.647132155610972	10.56109631097257	-2.6296760182044885	12.452618463840398	-14.63216939850374	-16.022443823441396	-13.013715686034914	-7.600997497007481	-12.504987348129674	4.701994994264339	5.764339150623442	0.5623442917705743	8.117207999002494	-3.290523889775562	-13.094763317705734	4.647132185037407	-6.144638385785536	-4.427680692768079	7.805486323690772	18.903990991271822	-37.04239396982544	-4.9788028743142165
4.010000000000001	-276.3840386284289	-107.18951670822943	-37.213215863092266	72.42394115062343	16.93890274763092	-0.053615910972563796	-10.658354162842892	-1.7431417027431433	10.514962625436409	3.3802993032418946	13.496259396508728	6.352867844389028	11.061096310972566	14.370325181795513	2.9526184638403983	8.36783040149626	-0.022443723441396557	7.986284313965089	-21.600997497007484	-2.5049875481296757	-4.298005105735661	10.264338150623443	-5.937655908229426	24.61720799900249	-8.290523689775561	-5.094763017705736	-12.852867814962593	-2.644638485785536	10.07231920723192	19.30548532369077	17.40398999127182	8.957606030174562	7.521198025685781
4.0125	-500.3840386284289	-92.18952670822944	-24.713215863092273	109.92394015062344	24.438901747630915	-6.553616910972568	9.341645837157108	-3.7431420027431423	-8.985037374563591	21.380299303241898	9.49626039650873	11.852867844389028	20.061096310972566	-23.62967581820449	-12.547381636159601	7.86783040149626	3.977556076558603	-14.513715686034914	12.89900250299252	13.495012451870323	8.20199499426434	-13.23566104937656	0.06234409177057376	0.1172066990024927	6.709476310224439	-10.594763117705735	9.647131185037406	-19.644638085785537	-13.92768079276808	-14.194513576309227	-5.096010008728179	14.457606030174562	-0.9788032743142168
4.015000000000001	-493.8840386284289	-92.68952670822944	-46.213215863092266	94.92394015062344	10.438903747630917	5.946386089027435	4.841646837157105	-1.7431417027431433	2.514962625436409	9.880298303241897	12.996259396508728	10.852866844389027	13.561097310972567	-1.6296757182044876	3.9526184638403983	-12.13216969850374	0.4775564765586022	-4.013715686034913	5.399002502992519	-4.504987548129676	-18.29800500573566	3.2643391506234405	11.562343091770572	-6.882793000997507	-14.790523789775563	6.905236882294265	-17.85286821496259	-4.144638585785536	2.5723192072319208	0.30548602369077216	1.4039899912718212	-9.042393969825438	1.0211970256857832
4.0175	-556.8840386284289	-97.18952670822944	-36.71321586309227	95.42394015062344	7.4389027476309195	-2.5536149109725663	-6.658354162842892	16.756857897256857	5.014962625436409	-10.619700696758105	9.49626039650873	4.852867844389028	-1.4389025890274327	9.870323181795511	-6.547381536159602	1.86783040149626	-4.522443923441397	4.986284313965087	-2.6009972970074813	-6.504987548129676	-16.79800470573566	0.7643388506234405	-5.437655908229426	-2.382792900997507	-7.290523689775561	-14.594762917705735	3.1471321850374068	-8.644638385785536	-21.92768079276808	-1.6945137763092282	4.403989991271821	-2.0423942698254383	-2.478802974314217
4.0200000000000005	-487.3840386284289	-98.18952670822944	-40.713217863092275	65.42393815062344	9.438903747630924	-17.553615910972567	3.841645837157108	1.2568578972568574	4.014962625436409	-1.6197007967581056	-14.503740603491272	-7.647132155610972	6.561097310972567	-6.629675818204488	11.952618463840398	20.367829401496262	4.977556076558603	6.986284313965087	-1.1009976970074815	7.495012451870324	8.20199499426434	-10.23566084937656	-11.937655908229427	5.617206999002493	-5.290523689775561	-9.094763117705735	8.147132185037407	9.355360614214463	2.0723192072319208	-13.694513876309227	-16.596009908728178	-9.542393969825438	-8.478802974314217
4.0225	-509.8840386284289	-92.68952670822944	-27.71321686309227	88.42394015062344	10.938903747630924	0.44638408902743265	6.841645837157108	14.256857897256857	-1.4850371745635904	2.3802993032418946	-2.0037408034912723	0.3528682443890272	-1.4389025890274327	2.370324181795512	6.452618463840398	-3.13216949850374	-7.522443923441397	-11.013715886034912	0.899002502992519	4.495012451870324	-13.79800500573566	1.7643391506234405	2.5623440917705738	6.117206999002493	-15.790523689775561	-12.594763117705735	14.147133185037408	-9.644638385785536	-8.42768079276808	15.805486323690772	-6.596010008728179	16.457607030174564	9.521197025685783
4.025	-482.3840386284289	-53.689526708229465	-22.713218863092266	64.42393815062343	16.438901747630915	-4.553615910972567	7.841645837157108	-2.7431421027431426	-5.485037174563591	-3.119700896758106	21.49625839650873	-2.147132155610972	17.061097310972567	8.370324181795512	5.4526184638404	13.36783040149626	-16.022443823441396	17.486283313965085	-4.600997497007481	5.495012451870324	-0.2980049057356604	-15.23566084937656	-21.437655908229427	-2.8827930009975073	-9.290523689775561	-15.094763117705735	-3.8528679149625935	-4.644638285785535	1.0723192072319208	3.805486323690772	-3.5960099087281785	9.457606030174562	-12.978802974314217
4.0275	-453.8840386284289	-79.18952670822944	-39.71321686309227	43.92393815062344	43.93890074763091	-3.5536159109725673	3.341645837157108	12.756858897256858	4.514962625436411	-2.6197006967581054	-16.503740803491272	3.852867844389028	-0.9389027890274333	15.870323181795511	-16.047381636159603	-25.13216959850374	-3.022443823441397	-8.013715686034914	-1.6009973970074807	-17.004987548129677	9.20199499426434	-1.7356607493765592	1.5623437917705738	-1.3827930009975073	6.709476310224439	-7.594763117705735	-6.852867814962593	24.355362614214464	-8.92768079276808	3.305486323690772	-3.5960099087281785	-3.5423939698254383	-12.978802974314217
4.03	-461.3840386284289	-77.68952670822944	-45.71321586309227	17.923940150623437	42.938900747630925	-8.553615910972567	7.341645837157108	-0.7431423027431432	4.014962625436409	10.880299303241895	-3.003740703491272	-5.147132055610973	2.061097310972567	0.3703245817955114	-3.0473817361596023	0.36783080149625924	8.977557076558604	5.486284313965087	17.89900250299252	-1.0049874481296754	-1.2980052057356612	14.264340150623442	12.062344091770573	4.117206999002493	24.209477310224443	2.4052368822942647	-7.352867814962593	12.855362614214465	-23.92768079276808	8.80548732369077	-8.596010008728179	13.957606030174562	-6.478802974314217
4.032500000000001	-470.3840386284289	-75.18952670822944	-22.213217863092275	42.923938150623435	31.938903747630917	3.44638508902743	8.341645837157108	8.25685689725686	15.514962625436409	-5.619700596758106	-9.003740603491272	-0.6471321556109721	-8.938902689027433	-5.1296757182044885	-4.547381336159602	-12.13216969850374	-6.022443923441397	-2.513715686034913	-9.60099749700748	12.995011451870322	0.7019949942643393	-20.735660849376558	16.062343091770572	7.617206999002493	-27.29052468977556	-9.094763117705735	-2.852868014962594	-0.14463858578553612	5.072319207231921	11.805486323690772	5.903989991271821	-9.042393969825438	14.521197025685783
4.035	-341.8840386284289	-62.689516708229434	-27.21321686309227	26.923940150623437	36.938905747630926	9.946383089027428	-9.658354062842893	13.756856897256856	-0.4850376745635909	-15.619700696758105	10.496258396508727	-14.147132255610973	16.061096310972566	1.3703239817955115	-2.5473815361596017	9.867829401496259	-5.522444023441397	-12.513715486034911	24.39900250299252	-1.504987648129676	-14.79800490573566	8.764340150623442	10.06234509177057	-0.382792600997508	-6.290523789775562	1.9052368822942647	-4.852867814962593	-0.6446386857855355	12.57231920723192	24.80548732369077	-16.596009908728178	-2.542393569825439	3.521197025685783
4.0375000000000005	-376.8840386284289	-23.689516708229462	-46.213215863092266	21.923941150623435	50.93890274763092	2.9463850890274372	5.84164483715711	-1.2431424027431426	-0.9850369745635916	9.380298303241894	-7.503740603491272	-6.147132155610972	-6.938902689027433	-2.6296760182044885	-2.0473814361596014	-8.13216959850374	-9.022443923441397	-5.513715686034913	-8.60099749700748	-7.004987548129676	8.70199499426434	16.764339150623442	17.062344091770573	9.617205999002495	7.709476310224439	-0.09476291770573475	-2.852868014962594	0.8553616142144644	-11.42768079276808	-16.19451377630923	-7.096010008728179	-8.542394069825438	-15.478802874314216
4.04	-571.8840386284289	-80.18952670822944	-19.713217863092275	21.423941150623435	57.438904747630914	28.446383089027428	8.841645837157108	6.756858897256858	4.014962625436409	1.8802993032418946	8.496259396508728	-1.1471322556109724	-1.4389025890274327	6.370324181795512	-1.0473815361596017	-0.13216939850373954	-5.022443823441398	-3.513715786034913	8.89900250299252	18.995012451870323	11.201993994264338	-15.23566084937656	-2.437655808229426	-6.382793100997508	20.209475310224438	-29.094763117705735	1.6471321850374068	5.355361614214464	-0.4276810927680792	-1.194513676309228	21.403989991271825	11.957607030174563	20.021197025685787
4.0425	-442.8840386284289	-69.68952670822944	-29.21321686309227	27.923940150623437	53.93890374763092	-5.553615910972567	14.841646837157109	5.256857897256857	-18.48503757456359	-5.619700596758106	3.9962593965087283	24.352867844389028	-10.938902689027433	-5.1296757182044885	-7.047381536159602	-0.6321695985037401	-14.522443723441397	-0.5137158860349134	14.39900250299252	-6.504987548129676	-8.29800500573566	-0.23566064937655895	0.5623442917705743	-6.382793100997508	5.20947631022444	-3.094763017705735	12.647132185037407	9.855361614214464	-2.4276808927680795	-4.694513476309228	-24.59601000872818	-14.042393969825438	-8.978802974314217
4.045	-347.8840386284289	-77.18952670822944	-25.713215863092266	-20.07605964937656	46.93890174763092	-8.553615910972567	-7.658354062842892	10.256857897256857	0.014962425436408466	10.880299303241895	-0.503740703491272	16.352867844389028	22.06109731097257	21.870324181795517	-6.547381536159602	-12.13216969850374	-0.5224439234413971	-8.513715686034914	-24.10099749700748	-9.004987548129677	9.20199499426434	-13.23566104937656	-7.437655908229426	4.117206999002493	1.7094763102244386	2.9052368822942647	-3.8528679149625935	12.355361614214464	-11.42768079276808	2.305486323690772	-0.5960098087281782	8.957606030174562	-5.978802774314217
4.0475	-536.8840386284289	-98.18952670822944	-55.21321686309227	6.923940150623439	56.43890474763093	7.446383089027435	2.341645837157108	-6.243141902743143	5.514962625436409	5.880299303241895	-7.003740603491272	6.852867844389028	-2.4389028890274336	-19.62967581820449	-4.047381636159602	-10.63216959850374	2.977556076558603	11.986283313965085	-0.600997497007481	-22.504987548129677	-6.298005005735661	2.7643391506234405	1.5623437917705738	-2.8827930009975073	7.709476310224439	-12.594763117705735	-12.352867914962593	-15.144638285785536	-0.9276803927680799	-1.194513676309228	11.403989991271821	-20.04239416982544	-8.978802974314217
4.05	-737.3840386284289	-81.68953670822944	-26.213215863092273	-10.076059849376561	82.43890274763092	1.4463840890274327	-12.158354162842892	-16.74314190274314	-12.485037374563591	16.880299303241895	0.49625959650872886	-0.6471321556109721	-6.938902689027433	-2.6296760182044885	-9.047381536159602	-12.13216969850374	-9.522443923441397	8.486284313965086	-3.600997397007481	9.495012451870323	3.7019949942643393	5.764339150623442	-8.437655908229427	4.117206999002493	4.709476310224439	-7.594763117705735	2.6471321850374068	9.355360614214463	27.07231720723192	2.305486323690772	-15.096009808728178	13.457606030174562	-1.4788025743142175
4.0525	-572.8840386284289	-111.18952670822944	-22.213217863092275	12.423940150623439	54.43890374763093	-5.053615910972567	2.841645837157108	-1.2431424027431426	4.014962625436409	-7.119700696758105	2.4962593965087283	-9.647132155610972	5.061097310972567	-33.62967581820449	-20.0473815361596	8.36783040149626	-3.5224440234413974	-19.013715686034914	-0.10099739700748067	-6.004987548129676	13.70199499426434	-7.7356608493765595	5.562344091770574	-9.882793000997507	1.7094763102244386	-4.094762917705736	-0.8528678149625932	-3.1446382857855353	-12.42768079276808	-0.6945134763092273	1.4039899912718212	23.957607030174557	-27.478802974314217
4.055000000000001	-553.3840386284289	-99.68952670822944	-38.21321686309227	9.42394115062344	59.43890574763091	2.4463840890274327	-8.658353962842892	-11.243142102743143	2.514962625436409	0.8802991032418941	18.496259396508727	-0.6471321556109721	20.56109631097257	-10.129675818204488	3.4526184638403983	-13.132169798503739	-11.022443923441397	9.986284313965086	-3.100997497007481	6.995012451870324	-5.298005005735661	-8.23566084937656	-1.9376561082294268	1.6172069990024927	15.209475310224438	7.905236882294265	-0.8528678149625932	32.855361614214466	-0.4276810927680792	-3.6945135763092276	15.903989991271821	-3.0423937698254377	5.521197025685783
4.0575	-653.8841386284289	-115.18952670822944	-57.71321586309227	-1.076059849376561	35.43890474763093	11.446384089027433	5.84164483715711	4.256857897256857	-17.48503727456359	7.880299303241895	-26.50373960349127	-0.1471319556109716	-16.938902889027432	8.370324181795512	-12.0473814361596	2.86783040149626	-1.5224438234413968	-6.013715686034913	-10.10099739700748	-9.004987548129677	12.70199499426434	-1.2356609493765598	-5.937655908229426	17.11720699900249	-5.790523589775562	12.405236882294265	-10.352867814962593	13.355362614214465	-7.427680792768079	-3.1945138763092285	-19.59601000872818	-8.542394069825438	-11.478802974314217
4.0600000000000005	-664.3840386284289	-120.68953670822944	-33.21321886309227	-9.57605964937656	34.438904747630914	30.446383089027435	-12.658354162842892	7.756856897256856	4.514962625436411	-13.619700896758104	-5.003740703491272	-10.647132155610972	-8.438902689027433	-11.129675818204488	-5.547381436159602	-7.63216959850374	2.477556076558603	2.4862847139650865	-1.6009973970074807	-6.504987548129676	-3.2980050057356607	0.7643388506234405	-7.937655908229426	-9.882793000997507	-3.290523889775562	-14.094763217705736	5.147132185037407	-10.144638385785536	-10.42768079276808	-4.194513776309228	-15.096009808728178	2.9576060301745635	-3.978802974314217
4.0625	-658.3840386284289	-119.68952670822944	-33.21321886309227	-13.576059849376561	27.93890274763092	-0.053615910972563796	-4.158353762842893	-16.74314190274314	-2.9850372745635907	-14.119700596758104	8.496259396508728	7.352867844389028	20.56109631097257	-9.129675818204488	-8.047381536159602	-13.632169498503739	-1.0224440234413974	1.9862845139650878	9.89900250299252	-3.504987648129676	-7.298005005735661	10.76433815062344	6.062344091770574	-11.882793000997507	15.709476310224439	-10.594763117705735	-3.352867714962593	-2.644638485785536	5.072319207231921	-14.694513776309229	-10.596010008728179	-18.542394069825438	-12.978802974314217
4.065	-619.3840386284289	-111.18952670822944	-58.71321686309227	1.923940150623439	18.93890274763092	14.946385089027437	9.841646837157109	0.7568578972568574	-2.9850372745635907	-9.119700696758105	-12.503740803491272	-5.647132255610972	-16.438902689027433	-13.129676018204488	7.952618463840398	-9.63216959850374	-9.022443923441397	-4.013715686034913	-12.600997597007481	-0.5049877481296763	3.7019949942643393	2.2643391506234405	-9.937655908229427	3.6172069990024927	-7.290523689775561	12.405236882294265	-8.352867814962593	-10.144638385785536	-18.42768099276808	-8.194513676309228	2.9039899912718212	-3.5423939698254383	3.521197025685783
4.0675	-569.3840386284289	-88.68951670822943	-34.21321486309227	-10.076059849376561	7.4389027476309195	57.94638508902743	24.841644837157112	-14.743142102743143	3.514962625436409	-25.119700696758105	-16.503740803491272	9.352868844389025	8.061097310972567	10.370323181795515	-2.5473815361596017	-22.63216959850374	-0.022443723441396557	-5.013715686034913	-7.100997497007481	-2.5049875481296757	-14.79800490573566	-13.23566104937656	-6.437655908229426	1.6172069990024927	-9.290523689775561	-2.594763317705736	-15.852867914962594	26.855359614214464	-4.427680692768079	-15.694513676309228	21.403989991271825	-13.542393969825438	6.021197025685783
4.07	-539.3840386284289	-81.68953670822944	-58.71321686309227	-2.576059849376561	-24.561097452369083	57.44638508902743	-19.15835396284289	-19.243142302743145	-4.485037274563591	-18.119701096758106	12.996259396508728	-12.147132255610972	-3.9389024890274333	-12.129675918204487	12.452618463840398	-14.63216939850374	-3.022443823441397	-9.013715686034914	-10.10099739700748	6.995012451870324	-1.7980049057356604	6.7643391506234405	15.062345091770574	-3.382793200997508	-0.7905234897755609	15.905235882294264	3.6471321850374068	-2.1446383857855356	-15.927680592768079	-6.194513776309228	-16.596009908728178	-18.542394069825438	11.521197025685783
4.072500000000001	-379.3840386284289	-54.18952670822944	-42.71321786309227	-20.576059849376563	-3.5610972523690805	69.44638208902744	0.34164583715710783	-17.243142102743143	6.514962625436409	-5.119700696758105	-17.00374100349127	-2.6471323556109727	-18.938902689027433	-15.129675818204488	-1.0473815361596017	-10.63216959850374	-1.5224438234413968	-1.513715786034913	-16.10099789700748	-3.504987648129676	-5.798005005735661	-13.73566074937656	-0.937655808229426	-11.882793000997507	0.20947601022443862	-17.094763317705734	0.14713258503740612	-9.644638385785536	-17.427680692768078	-7.694513676309228	-8.596010008728179	-2.0423942698254383	-15.478802874314216
4.075	-347.8840386284289	-69.18952670822944	-40.713217863092275	-18.57606004937656	-0.061096252369083004	61.94638708902744	32.341646837157114	-26.243142102743143	-22.98503737456359	-2.6197006967581054	3.4962593965087283	-7.647132155610972	-13.938902789027434	-3.629675918204488	-13.047381536159602	-5.132169498503741	-13.022444123441396	-14.013715586034913	-12.600997597007481	1.4950124518703243	12.70199499426434	3.2643391506234405	-8.937655908229427	-12.382792900997508	3.2094763102244386	0.40523728229426403	6.647132185037407	-6.644638285785536	-11.92768079276808	-0.19451327630922854	-3.0960102087281793	-14.542393869825439	-0.4788031743142174
4.077500000000001	-334.8840386284289	-65.68952670822947	-37.71321686309227	-1.576059849376561	-11.06109625236908	29.946383089027435	28.84164583715711	-3.243142202743143	5.514962625436409	-4.619700496758106	13.996259396508728	-4.1471319556109725	-3.4389027890274333	0.3703245817955114	3.9526184638403983	5.36783040149626	-9.022443923441397	4.986284313965087	1.8990029029925184	11.49501345187032	-11.79800520573566	-0.23566064937655895	-17.437655608229427	-7.882793000997507	-3.290523889775562	-6.094763117705735	-15.352867814962593	13.355362614214465	-25.42768079276808	-19.694513676309228	7.903989991271821	-0.042393969825438305	-7.978802974314217
4.08	-207.88403862842893	-49.68952670822941	-24.213218863092273	-22.57606004937656	4.438901747630915	41.44638708902744	3.841645837157108	19.256856897256856	-6.485037274563592	-22.119700696758105	-5.003740703491272	-21.147132155610972	13.061097310972567	-6.129675818204488	2.9526184638403983	-7.13216959850374	0.4775564765586022	-5.513715686034913	8.39900250299252	-6.004987548129676	3.2019949942643393	-3.73566094937656	-2.9376560082294265	-3.882792900997507	-10.290523689775561	-16.594763117705735	12.147132185037407	-1.1446379857855362	11.07231920723192	-5.194513676309228	14.403990991271822	-15.542393969825438	-0.9788032743142168
4.0825000000000005	-296.3840386284289	-61.189516708229434	-28.71321686309227	-18.57606004937656	-8.56109725236908	26.94638208902743	11.841645837157108	26.256855897256855	-13.985037374563591	1.8802993032418946	-14.003740403491271	-15.647132255610973	0.5610977109725663	-8.129675818204488	14.4526194638404	-4.13216939850374	-16.522443923441397	-26.013714686034913	-13.60099749700748	-10.004987648129676	5.701994994264339	-1.7356607493765592	-17.437655608229427	-11.382793000997507	-4.290523789775562	15.905235882294264	7.647132185037407	-21.144638385785534	0.5723192072319208	-10.194513676309228	-18.59600970872818	-10.042393969825438	-23.478802974314217
4.085	-75.38403862842893	-17.18953670822947	-42.71321786309227	-26.076059849376563	-8.56109725236908	13.446385089027437	25.841644837157105	-20.243141802743143	-1.985037374563591	-16.119700796758107	8.496259396508728	15.352866844389027	-16.438902689027433	-6.629675818204488	-2.0473814361596014	-8.63216959850374	-5.522444023441397	15.986284313965086	-7.600997497007481	-15.504987948129674	-11.29800500573566	-23.23566084937656	-11.437656008229427	-4.382793100997508	-24.29052368977556	8.905237882294266	-1.3528679149625935	-14.144638385785536	7.072319207231921	-15.194513476309227	-18.096010408728176	-9.542393969825438	-10.978802974314217
4.0875	-196.88393862842895	-42.18952670822944	-31.713217863092275	-23.07606024937656	-23.56109725236908	18.446383089027435	42.84164683715711	-23.743142102743143	-0.4850376745635909	0.8802991032418941	0.9962597965087276	19.852866844389027	6.061097310972569	-3.1296757182044876	-17.0473815361596	9.867829401496259	-4.522443923441397	-7.013715686034913	20.89900350299252	-4.504987548129676	7.701994994264339	1.26433895062344	12.562344091770573	-7.882793000997507	0.709476110224438	-12.594763117705735	2.6471321850374068	-22.144638385785534	3.5723192072319208	0.8054861236907715	6.403989991271821	0.9576060301745617	-5.978802774314217
4.09	-292.3841386284289	-34.68952670822944	-20.713217863092268	6.923940150623439	-28.06109725236908	10.446384089027433	58.341648837157116	19.256856897256856	7.014962625436409	4.380299303241895	-6.003740603491272	6.352867844389028	-2.4389028890274336	-12.629675818204488	-5.547381436159602	-4.13216939850374	-1.0224440234413974	-1.0137155860349125	5.399002502992519	-13.504987648129676	-2.298005105735661	3.2643391506234405	-7.937655908229426	-6.382793100997508	1.7094763102244386	-3.5947632177057356	-19.352867814962593	6.855361614214464	7.572320207231922	-18.194514076309225	-19.59601000872818	1.4576060301745617	-14.978803174314216
4.0925	-248.88403862842893	-48.18952670822944	-40.713217863092275	-18.076059849376563	-2.0610972523690805	-12.053616910972568	54.841647837157105	27.25685689725686	-2.4850374745635913	13.380299303241895	18.496259396508727	-5.647132255610972	29.061095310972565	4.870324181795512	-5.047381536159602	-22.13216959850374	0.4775564765586022	-0.0137156860349128	7.899002502992519	-19.004987548129677	-6.798005005735661	5.2643391506234405	-10.437655908229427	-6.882793000997507	-8.790523689775561	-2.0947631177057353	6.647132185037407	1.3553616142144644	0.0723190072319202	0.30548602369077216	4.903989991271821	5.457606030174562	-16.478802774314218
4.095000000000001	-267.8840386284289	-33.68951670822946	-14.213215863092273	-25.076059849376563	-10.061098252369082	-7.553614910972566	39.34164583715711	10.756857897256857	10.014962625436409	5.380299303241896	3.4962593965087283	2.352867844389028	0.06109751097256755	-5.1296757182044885	6.952618463840398	-1.1321696985037404	-8.022443923441397	-9.513715586034913	-2.6009972970074813	-5.504987548129676	-8.29800500573566	-3.2356607493765592	1.062344491770573	21.117206999002498	-8.290523689775561	-18.094762817705735	-3.352867714962593	0.8553616142144644	3.0723192072319208	-2.694513676309228	-28.09600900872818	-3.5423939698254383	7.021198025685784
4.0975	-244.38403862842893	-29.689516708229405	-39.71321686309227	-13.576059849376561	-32.06109725236908	-12.053616910972568	42.84164683715711	1.7568578972568574	-13.48503747456359	-1.1197006967581054	-5.503740603491272	-27.647131155610975	8.061097310972567	-2.129675818204488	0.9526182638403977	-2.6321697985037407	9.4775570765586	-18.013715686034914	-37.600997497007484	-1.0049874481296754	7.201994994264341	-14.235660949376559	-2.9376560082294265	-16.382793100997507	-19.29052348977556	2.9052368822942647	-2.852868014962594	-27.64463938578554	-10.92768079276808	-14.694513776309229	2.9039899912718212	-12.542393969825438	0.02119702568578319
4.1000000000000005	-337.8840386284289	-44.18952670822944	-3.7132188630922656	-8.576059749376562	-20.06109725236908	-1.0536169109725684	9.341645837157108	43.25685789725686	8.014963625436407	6.880299303241895	-2.0037408034912723	-2.6471323556109727	21.061096310972566	28.37032218179551	-3.0473817361596023	-4.63216959850374	11.977556076558603	-1.0137155860349125	-4.100997597007481	-4.004987548129676	-10.79800510573566	2.2643391506234405	-6.437655908229426	13.117206999002493	-15.790523689775561	-12.594763117705735	-8.852867814962593	-1.1446379857855362	-5.42768059276808	-7.194513676309228	5.903989991271821	8.957606030174562	6.521197025685783
4.1025	-379.8840386284289	-45.68951670822946	-60.71321686309227	-7.076059749376561	-31.56109735236908	-10.053615910972567	13.341645837157108	44.75685889725686	0.514962625436409	10.380298303241894	0.9962597965087276	-3.6471322556109724	2.061097310972567	-6.129675818204488	-16.047381636159603	3.36783040149626	-7.522443923441397	-17.013715686034914	-24.60099849700748	11.995011451870322	-6.798005005735661	4.2643391506234405	-9.437655908229427	-7.382793000997507	-11.790523689775561	7.405236882294265	12.647132185037407	18.85536061421447	6.072319207231921	-20.694513676309228	-7.096010008728179	-3.0423937698254377	-10.978802974314217
4.105	-386.38393862842895	-49.189516708229434	-12.713214863092276	-20.07605964937656	-6.5610962523690795	-14.053615910972567	6.341644837157107	58.25685989725685	18.01496362543641	8.880300303241892	20.49625839650873	18.852867844389028	-4.938902589027434	-7.129675818204488	-4.547381336159602	-12.63216959850374	-6.022443923441397	7.486284313965087	11.399001502992519	4.995012451870324	-3.2980050057356607	-0.7356608493765595	8.562344091770573	-3.882792900997507	-8.290523689775561	6.905236882294265	8.647133185037408	-11.144638385785536	3.5723192072319208	6.305486323690772	-1.596010108728179	-1.5423941698254389	-13.478802874314216
4.1075	-339.8840386284289	-51.189516708229434	-18.71321686309227	-29.076059849376563	-18.06109725236908	-3.0536159109725673	14.841646837157109	68.25685589725686	35.514963625436415	4.880299303241895	22.496259396508734	10.852866844389027	-15.438902789027434	-6.629675818204488	-9.047381536159602	-8.13216959850374	0.4775564765586022	13.986284313965086	17.39900150299252	-13.504987648129676	-8.29800500573566	-24.235660849376558	-10.937655808229426	-14.882793100997507	2.2094763102244386	10.405235882294267	15.147131185037406	-3.1446382857855353	8.57231820723192	-2.694513676309228	3.4039899912718212	22.457607030174557	-4.478803174314217
4.11	-361.8840386284289	-58.18953670822941	-14.713215863092273	-13.076059849376561	0.4389037476309241	3.94638508902743	1.3416458371571096	53.75685789725686	40.01496162543641	16.880299303241895	-4.003740603491272	7.852867844389028	13.061097310972567	-10.629675818204488	13.9526194638404	-12.13216969850374	8.977557076558604	-8.513715686034914	-6.600997497007481	-4.504987548129676	-14.298005105735662	-0.23566064937655895	-4.437655808229426	15.617206999002493	4.709476310224439	-6.594763117705735	-17.352868014962596	0.8553616142144644	5.072319207231921	2.305486323690772	-1.0960100087281788	-15.542393969825438	-7.478803074314217
4.1125	-457.3840386284289	-63.689526708229465	-15.213215863092273	-8.576059749376562	-5.0610982523690815	-1.0536169109725684	0.34164583715710783	13.256856897256856	49.51496162543641	29.88029830324189	0.49625959650872886	-5.647132255610972	-4.938902589027434	-2.6296760182044885	-8.047381536159602	-4.13216939850374	3.977556076558603	-7.513715686034913	13.89900250299252	-2.5049875481296757	-12.29800490573566	-16.735660849376558	9.062344091770573	-12.882793100997507	-8.290523689775561	-4.094762917705736	0.6471318850374068	11.355361614214464	6.072319207231921	-1.194513676309228	8.403990991271822	-29.542394969825438	8.521196025685786
4.115	-489.88393862842895	-40.68953670822944	-19.713217863092275	-16.076059849376563	-23.56109725236908	-10.053615910972567	8.341645837157108	13.256856897256856	64.0149596254364	5.880299303241895	18.496259396508727	-3.6471322556109724	-1.938902689027433	-11.629675718204489	-4.047381636159602	-1.1321696985037404	-2.5224441234413977	-9.013715686034914	-9.60099749700748	-1.0049874481296754	0.7019949942643393	26.76434015062344	-6.937655908229426	-11.882793000997507	-3.290523889775562	2.4052368822942647	-15.352867814962593	-9.644638385785536	-2.927680692768079	-17.69451387630923	-8.596010008728179	2.9576060301745635	0.02119702568578319
4.117500000000001	-420.3840386284289	-63.189516708229434	-36.21321586309227	-15.576059849376561	-14.56109725236908	-12.053616910972568	6.841645837157108	12.256858897256858	64.51495962543642	18.380299303241895	0.9962597965087276	-0.1471319556109716	15.061098310972568	-1.1296759182044882	2.9526184638403983	18.36783040149626	-10.022443923441397	2.4862847139650865	-0.10099739700748067	-5.504987548129676	-6.798005005735661	-8.73566084937656	-8.937655908229427	6.617206999002493	12.709476310224439	-3.094763017705735	0.6471318850374068	22.855361614214466	-6.42768069276808	1.305486323690772	3.4039899912718212	14.957606030174562	2.521197025685783
4.12	-539.8840386284289	-50.68953670822944	-44.71321486309227	-16.076059849376563	-1.5610972523690805	-4.553615910972567	-5.158354162842892	13.756856897256856	54.01496262543641	39.3802983032419	7.496259396508728	-9.647132155610972	7.061097310972567	-7.629675818204488	7.952618463840398	-14.132169698503741	2.477556076558603	-0.0137156860349128	1.3990027029925196	-7.504987548129676	1.7019953942643387	-5.23566074937656	0.06234409177057376	-16.382793100997507	-1.7905237897755617	-14.094763217705736	-10.352867814962593	-22.644638385785534	-3.92768099276808	-11.694513676309228	5.403989991271823	-4.042394069825439	1.0211970256857832
4.1225000000000005	-526.3840386284289	-71.18952670822944	-36.21321586309227	-8.076060049376562	-12.06109725236908	13.446385089027437	-1.1583541628428922	10.756857897256857	4.514962625436411	64.38030230324189	11.496258396508727	8.352867844389028	-3.4389027890274333	7.870324181795512	13.9526194638404	24.36783040149626	-1.5224438234413968	5.486284313965087	6.399002502992519	9.495012451870323	-6.798005005735661	-14.735660649376559	1.5623437917705738	13.617207999002494	-3.790523589775561	8.405236882294265	12.647132185037407	-12.644638385785536	-4.9276808927680795	9.805485323690775	-10.596010008728179	1.4576060301745617	6.521197025685783
4.125	-496.8840386284289	-38.68953670822944	-46.71321586309227	-13.076059849376561	8.93890274763092	-29.053615910972567	-24.65835416284289	-7.243142002743143	0.514962625436409	70.3802973032419	16.996259396508727	27.352868844389025	-1.938902689027433	8.370324181795512	-1.547381636159602	-3.6321696985037404	-9.022443923441397	1.9862845139650878	-22.10099749700748	-0.004987548129675723	5.201994994264339	7.7643391506234405	10.06234509177057	3.1172069990024927	-7.290523689775561	-2.594763317705736	-24.852867814962593	10.855361614214464	11.07231920723192	0.30548602369077216	-11.096010008728179	21.45760603017456	4.021197025685785
4.1275	-640.8840386284289	-65.68952670822947	-25.713215863092266	-32.57605884937656	-8.56109725236908	-8.553615910972567	12.341645837157108	7.256858897256855	2.514962625436409	59.88030130324189	19.496259396508727	14.852868844389029	9.561098310972564	23.87032418179551	26.952619463840396	3.86783040149626	17.477556076558603	-10.513715686034914	5.399002502992519	-13.004987548129677	3.2019949942643393	-11.73566074937656	-6.437655908229426	-11.382793000997507	5.20947631022444	-1.594763017705735	2.1471321850374068	-28.644637385785536	8.072320207231918	-7.694513676309228	11.403989991271821	-3.5423939698254383	-2.978803074314217
4.13	-713.8840386284289	-71.68952670822944	-11.213214863092261	-28.576059849376563	-17.56109725236908	-4.553615910972567	-1.1583541628428922	8.756856897256856	9.014961625436412	38.88029730324189	53.49625839650872	4.352867844389028	11.561097310972567	-10.629675818204488	3.4526184638403983	-2.6321697985037407	-9.022443923441397	-9.513715586034913	2.8990023029925185	-5.004987548129676	3.7019949942643393	1.7643391506234405	14.062344091770573	-6.882793000997507	-9.790523689775561	5.9052368822942665	-18.352867514962593	9.355360614214463	4.072319207231921	-18.194514076309225	-18.096010408728176	2.4576060301745617	-8.478802974314217
4.1325	-570.8840386284289	-82.18952670822944	-30.213217863092275	3.42394115062344	-11.06109625236908	-11.553616910972565	1.8416458371571078	14.256857897256857	-0.4850376745635909	2.3802993032418946	53.49625839650872	20.35286684438903	26.56109831097257	9.870323181795511	16.4526184638404	-16.63216959850374	-1.5224438234413968	30.486282313965084	-6.100997497007481	21.995011451870322	-3.2980050057356607	-8.73566084937656	1.5623437917705738	-14.882793100997507	6.209476310224439	-1.594763017705735	11.647132185037407	-1.644638185785535	10.57231920723192	12.305486323690772	6.403989991271821	-19.54239396982544	-1.4788025743142175
4.135000000000001	-439.3840386284289	-77.18952670822944	-9.713213863092264	-4.0760600493765615	-7.5610972523690805	-14.053615910972567	5.84164483715711	-12.243142102743143	-0.4850376745635909	-11.619700696758105	80.49626039650873	56.35286884438902	1.061097010972567	4.870324181795512	0.9526182638403977	21.867830401496263	10.477555076558605	2.9862840139650872	3.899002502992519	-2.004987348129676	14.70199499426434	-10.23566084937656	6.5623440917705755	4.617206999002493	-1.7905237897755617	-9.594763117705735	11.647132185037407	7.855362614214462	-2.4276808927680795	-18.194514076309225	-8.596010008728179	2.4576060301745617	5.521197025685783
4.1375	-550.3841386284289	-46.18952670822944	-29.71321686309227	-16.576059849376563	7.4389027476309195	14.44638508902743	3.841645837157108	7.756856897256856	-1.985037374563591	23.880299303241895	57.49626039650874	44.352867844389024	-0.438902689027433	13.370324181795512	-8.047381536159602	-6.63216959850374	8.477556076558603	-10.013715786034913	-5.600997497007481	-9.504987448129675	-0.7980050057356607	10.76433815062344	16.062343091770572	12.617206999002493	-9.290523689775561	7.905236882294265	-0.35286761496259267	6.855361614214464	-5.927680792768079	4.805486323690772	21.90398999127182	0.9576060301745617	-3.978802974314217
4.140000000000001	-599.8840386284289	-68.68952670822944	-13.213214863092276	-11.576059849376561	-26.061097052369078	-10.553615910972567	-2.658354162842892	4.756857897256857	12.014962625436409	23.880299303241895	17.496259396508727	91.35286584438903	37.06109831097257	-14.129675918204487	7.952618463840398	-4.63216959850374	21.477555076558602	-5.513715686034913	6.399002502992519	-5.504987548129676	-11.79800520573566	-0.23566064937655895	-10.937655808229426	-11.382793000997507	6.709476310224439	-6.594763117705735	-6.852867814962593	4.855361614214464	-5.42768059276808	3.805486323690772	5.903989991271821	-8.542394069825438	-4.478803174314217
4.1425	-588.8840386284289	-85.68951670822943	-32.71321786309227	-16.076059849376563	-13.56109725236908	-19.053615910972567	5.84164483715711	5.756857897256857	-1.985037374563591	7.880299303241895	-8.503740603491272	76.85286784438902	65.06110031097256	12.870324181795512	43.452618463840395	-5.63216969850374	-8.522443923441397	23.98628431396509	10.899003502992517	-10.004987648129676	-4.298005105735661	-17.23566104937656	5.562344091770574	0.6172067990024921	-0.2905232897755621	12.405236882294265	-11.352867814962593	-13.144638285785536	-8.92768079276808	-9.194513676309228	-24.09601000872818	-0.042393969825438305	-1.4788025743142175
4.1450000000000005	-546.3840386284289	-69.68952670822944	-24.213218863092273	-5.076059449376562	-4.5610982523690815	-3.0536159109725673	-3.658354462842892	16.756857897256857	2.014962625436409	9.880298303241897	16.49625839650873	64.35287084438902	56.56109831097257	24.870325181795515	12.452618463840398	17.86783040149626	-3.022443823441397	19.986284313965086	6.899002502992519	1.9950126518703248	-6.798005005735661	-5.73566094937656	-13.437656008229427	11.117206999002493	9.709475310224441	15.405235882294264	-15.352867814962593	2.8553616142144644	-11.92768079276808	-5.194513676309228	14.90398899127182	-21.042393669825437	-1.9788027743142163
4.1475	-539.3840386284289	-92.68952670822944	-16.213215863092273	-4.0760600493765615	-7.5610972523690805	-5.053615910972567	1.3416458371571096	13.756856897256856	-1.4850371745635904	3.3802993032418946	22.996259396508727	-3.147132055610972	41.06109631097256	46.37032518179551	-3.0473817361596023	37.86783140149626	5.977556076558605	13.986284313965086	6.899002502992519	1.4950124518703243	7.201994994264341	5.764339150623442	3.5623440917705738	7.117206999002493	-13.290523689775561	16.905236882294265	2.1471321850374068	-4.644638285785535	3.0723192072319208	-7.694513676309228	8.403990991271822	2.9576060301745635	2.021197025685783
4.15	-538.3840386284289	-63.689526708229465	-20.213217863092268	-1.576059849376561	-34.56109725236908	-3.0536159109725673	10.841644837157107	5.756857897256857	11.014962625436409	-3.119700896758106	-19.003740603491273	-5.647132255610972	65.56109431097256	70.37032218179552	8.4526194638404	24.36783040149626	22.977556076558603	-13.513715786034913	5.899002502992519	-8.004987548129677	-6.798005005735661	1.26433895062344	-2.9376560082294265	-0.382792600997508	-3.790523589775561	-7.094763117705735	0.6471318850374068	-18.644638585785536	-15.927680592768079	1.805486323690772	1.4039899912718212	-0.042393969825438305	1.0211970256857832
4.1525	-408.3840386284289	-6.189516708229405	-27.21321686309227	-31.076059849376563	3.938901747630922	9.946383089027428	4.841646837157105	0.25685789725685737	-19.98503717456359	3.8802993032418946	6.49625939650873	0.8528675443890279	33.56109731097257	76.37032418179551	92.4526184638404	16.86783040149626	40.4775550765586	1.4862843139650872	19.39900250299252	3.4950122518703237	6.701994994264339	-6.7356608493765595	10.06234509177057	-3.882792900997507	-11.790523689775561	1.4052366822942641	13.147132185037407	15.855361614214464	2.5723192072319208	4.305486323690772	9.40398899127182	-3.0423937698254377	-10.478802974314217
4.155	-301.3840386284289	-34.68952670822944	-0.2132178630922681	-11.07605994937656	-10.561098252369082	-19.053615910972567	-14.158354162842892	-9.743142102743143	-5.985037374563591	7.880299303241895	-13.503740703491271	-9.647132155610972	19.561098310972568	54.37032418179551	65.9526154638404	34.86783040149626	14.977557076558604	23.486283313965085	4.399002502992519	7.495012451870324	-1.2980052057356612	-10.23566084937656	-17.937655708229425	-6.382793100997508	2.7094763102244386	-6.594763117705735	-18.85286761496259	5.855361614214464	-14.427680992768078	-4.694513476309228	-14.59601010872818	-9.042393969825438	11.521197025685783
4.157500000000001	-260.3840386284289	-35.18953670822941	-16.71321686309227	-5.076059449376562	-8.06109725236908	-13.053614910972566	4.841646837157105	-10.243142102743143	24.51496362543641	-7.619700696758105	-2.5037405034912714	-13.147132355610971	26.56109831097257	-16.12967571820449	58.45261946384039	61.36783240149627	5.977556076558605	28.986285313965084	37.399003502992514	-7.004987548129676	19.20199499426434	11.76433915062344	13.562344091770573	12.117206999002493	-5.290523689775561	-7.094763117705735	3.6471321850374068	-6.644638285785536	-7.927680792768079	-7.194513676309228	-6.096010108728179	1.4576060301745617	-14.978803174314216
4.16	-150.38403862842893	-1.6895367082294683	-5.713219863092263	-0.07605984937656096	-12.06109725236908	-1.0536169109725684	-7.658354062842892	-17.243142102743143	2.514962625436409	-8.119700696758105	7.996259396508728	8.352867844389028	10.061096310972566	5.870324181795514	70.95261746384038	77.36783140149628	46.4775570765586	-8.013715686034914	42.89900150299252	6.495012451870324	-12.798005105735662	3.7643391506234405	-4.9376560082294265	-14.382792900997508	-9.290523689775561	5.9052368822942665	-0.8528678149625932	17.855362614214464	9.072318207231923	7.805486323690772	11.403989991271821	-13.042393969825438	-0.4788031743142174
4.1625000000000005	73.61586137157087	35.31046329177059	-5.213219863092277	-9.57605964937656	-11.56109625236908	-4.553615910972567	12.341645837157108	-5.743142202743143	15.514962625436409	25.8803003032419	21.49625839650873	-1.6471320556109719	32.56109731097257	5.370324181795512	19.9526174638404	76.36783040149626	60.977558076558594	28.48628531396509	4.899002502992519	14.495012451870323	16.20199599426434	-4.7356608493765595	24.562344091770573	-9.382793000997507	-4.290523789775562	5.405236882294265	8.647133185037408	14.855361614214464	3.5723192072319208	-10.194513676309228	-5.596009908728179	6.957605030174561	11.521197025685783
4.165	99.61596137157107	11.310483291770538	2.7867831369077294	-39.57605984937656	-19.06109725236908	3.94638508902743	-3.658354462842892	-9.243142102743143	-10.485037374563591	11.880299303241895	-9.003740603491272	14.852868844389029	12.561097310972567	26.370325181795515	-8.547381536159602	58.86783140149626	81.97755807655861	69.98628131396508	-9.60099749700748	7.495012451870324	16.70199399426434	12.76433915062344	1.5623437917705738	-8.882793000997507	0.20947601022443862	-7.594763117705735	0.14713258503740612	5.855361614214464	12.07231920723192	5.305486323690774	-16.596009908728178	-13.542393969825438	10.521197025685783
4.1675	361.6159613715711	79.31047329177056	12.286786136907722	-11.576059849376561	10.438903747630917	1.9463840890274327	-21.658354362842893	9.756857897256857	3.014962625436409	-7.119700696758105	10.496258396508727	-0.1471319556109716	15.561096310972566	-11.629675718204489	-6.047381636159602	13.36783040149626	73.9775550765586	69.48628131396508	24.39900250299252	30.99501045187032	26.701995994264337	26.264340150623447	8.062344091770573	26.11720799900249	5.709476310224439	-11.594763017705734	-11.352867814962593	0.8553616142144644	16.07231920723192	-9.194513676309228	-6.096010108728179	15.957606030174562	-26.978802974314217
4.17	471.1160613715708	59.81048329177054	3.7867831369077294	-27.576059849376563	-3.0610972523690805	-15.553615910972567	17.84164583715711	-1.2431424027431426	24.01496362543641	12.380299303241895	-0.503740703491272	-4.647132155610972	-3.4389027890274333	9.870323181795511	26.452619463840396	3.36783040149626	43.4775560765586	75.48628331396509	62.899004502992526	-2.004987348129676	29.20199699426434	38.264341150623444	7.062344091770574	6.617206999002493	29.20947531022444	-3.5947632177057356	8.647133185037408	4.855361614214464	-23.42768079276808	8.80548732369077	-5.596009908728179	-23.04239396982544	15.521197025685783
4.1725	606.1159613715711	100.31047329177056	17.28678113690772	0.4239401506234408	-20.56109725236908	-8.553615910972567	23.34164783715711	-7.743142202743143	22.51496262543641	-1.1197006967581054	7.496259396508728	0.3528682443890272	7.061097310972567	-0.12967561820448736	19.9526174638404	14.867831401496261	32.9775560765586	36.986284313965086	58.39900350299253	54.99501145187032	7.201994994264341	41.764338150623445	22.062343091770572	4.617206999002493	15.209475310224438	4.405236882294265	10.14713118503741	20.355361614214466	14.07231820723192	-7.194513676309228	3.9039899912718212	-3.0423937698254377	-0.9788032743142168
4.175	620.6160613715713	89.3104832917706	31.28678313690773	0.4239401506234408	-6.0610982523690815	5.946386089027435	-0.6583541628428922	24.256858897256862	17.51496262543641	6.880299303241895	11.996259396508728	9.352868844389025	0.06109751097256755	25.370325181795508	-4.547381336159602	59.36783240149626	9.4775570765586	35.486284313965086	79.89900350299251	48.99501345187033	12.201993994264338	34.76433915062344	42.56234309177058	2.6172069990024927	-9.290523689775561	20.905235882294264	15.647131185037406	9.355360614214463	-7.927680792768079	-8.194513676309228	-9.096010008728179	-11.042393969825438	-5.478803074314217
4.1775	672.1158613715709	146.8104632917706	29.28678313690773	-17.07605974937656	-18.06109725236908	-7.053614910972566	14.841646837157109	1.7568578972568574	-0.9850369745635916	7.880299303241895	14.496259396508728	-6.147132155610972	-8.438902689027433	-9.129675818204488	19.452617463840397	17.36783040149626	30.4775550765586	11.486285313965084	75.39900150299252	71.49501045187031	22.20199399426434	0.7643388506234405	-1.4376559082294262	18.11720699900249	13.209476310224439	-19.094763117705735	33.64713218503741	-0.14463858578553612	-12.42768079276808	6.305486323690772	-10.596010008728179	-14.042393969825438	-13.478802874314216
4.180000000000001	797.6159613715711	174.81047329177056	22.78678313690773	-9.57605964937656	1.9389047476309216	2.9463850890274372	-5.6583542628428924	11.256857897256857	21.51496262543641	-17.619700896758104	0.9962597965087276	-8.647132155610972	23.061097310972567	7.370324181795512	14.4526194638404	-17.63216999850374	5.977556076558605	14.486284313965086	40.899000502992514	92.99501045187033	87.20199799426433	60.26434115062344	6.062344091770574	33.11720699900249	32.20947631022444	-0.09476291770573475	24.147132185037407	5.355361614214464	1.0723192072319208	5.805486323690772	18.40398999127182	-8.042393869825439	8.521196025685786
4.1825	768.6159613715711	170.3104932917705	29.28678313690773	-16.076059849376563	-6.5610962523690795	-1.0536169109725684	13.341645837157108	23.256858897256855	6.014962625436409	9.880298303241897	15.996258396508727	25.852868844389025	6.561097310972567	18.37032418179551	14.4526194638404	16.86783040149626	8.977557076558604	27.486285313965084	-2.6009972970074813	47.49501245187032	84.20199699426433	79.26434015062344	39.06234609177058	11.117206999002493	29.20947531022444	36.40523788229426	-1.852867714962593	8.855360614214467	18.072320207231922	4.305486323690772	-37.09601100872818	9.957606030174562	-7.478803074314217
4.1850000000000005	764.1160613715708	191.3104632917706	38.78678313690773	-5.57605964937656	-7.5610972523690805	13.446385089027437	4.841646837157105	4.256857897256857	11.014962625436409	9.380298303241894	23.996259396508727	19.852866844389027	23.061097310972567	29.870323181795513	18.4526184638404	38.36783240149626	25.9775570765586	19.986284313965086	38.899003502992514	15.995012451870323	76.70199499426434	70.76433715062345	58.562345091770574	48.617204999002496	22.20947631022444	31.90523588229426	8.647133185037408	9.855361614214464	27.57231720723192	10.305485323690771	4.403989991271821	-13.042393969825438	0.02119702568578319
4.1875	783.1160613715713	204.8104532917706	53.78678313690773	-1.076059849376561	-14.06109725236908	14.946385089027437	-28.15835416284289	-3.243142202743143	9.514961625436408	42.8802993032419	5.496259396508728	31.852866844389023	5.061097310972567	22.37032418179551	-0.04738113615960238	27.867832401496262	42.4775550765586	42.98628331396508	40.899000502992514	14.995012451870323	44.70199499426434	59.26434115062344	84.56234709177058	66.61720399900248	19.209475310224438	26.905237882294262	36.147133185037404	7.855362614214462	-5.42768059276808	7.805486323690772	21.403989991271825	-11.542393969825438	5.021197025685783
4.19	881.6160613715708	221.31049329177063	16.286780136907723	-15.076059849376561	-1.5610972523690805	-6.053616910972568	7.341645837157108	-14.743142102743143	45.01496362543641	20.380298303241894	14.496259396508728	3.852867844389028	8.561097310972567	7.870324181795512	-0.04738113615960238	7.36783040149626	14.477557076558604	19.486284313965086	53.89900150299252	65.99501545187033	26.201995994264344	54.764339150623435	53.06234309177058	79.6172079990025	44.70947631022444	8.905237882294266	23.147132185037407	18.35536061421446	12.07231920723192	2.805486323690772	14.403990991271822	25.957604030174558	4.521197025685783
4.1925	847.1158613715713	251.8104632917706	47.286773136907726	-6.576059949376561	-9.06109725236908	30.946383089027428	18.34164583715711	5.256857897256857	28.514961625436413	-6.119700796758106	30.49625839650873	32.352867844389024	45.06109731097257	30.370323181795506	21.452618463840402	24.867831401496264	-7.522443923441397	-5.513715686034913	4.899002502992519	47.49501245187032	19.70199499426434	34.76433915062344	72.56234309177057	56.1172079990025	37.70947831022444	35.40523788229427	20.14713118503741	14.355360614214463	26.07232020723192	4.305486323690772	-4.096010108728179	-16.54239386982544	-11.478802974314217
4.195	823.1159613715711	266.8104532917705	38.78678313690773	-8.576059749376562	-12.06109725236908	31.946384089027433	16.341644837157105	45.256858897256855	34.51496362543641	29.88029830324189	39.996257396508724	46.852868844389036	43.06109731097257	32.37032418179551	57.45261946384039	55.86783040149626	38.47755807655861	24.486284313965086	-5.600997497007481	2.9950121518703243	42.201993994264335	28.76433715062344	16.062343091770572	89.11720499900248	60.20947831022443	53.90523688229426	33.14713218503741	21.855361614214466	43.57231920723192	39.805485323690775	-1.0960100087281788	-10.042393969825438	7.021198025685784
4.197500000000001	789.6160613715708	190.31050329177054	59.28678313690773	-12.076059849376561	-11.56109625236908	0.9463840890274327	-5.6583542628428924	22.756858897256862	2.014962625436409	44.3802993032419	35.99626039650873	56.852868844389036	60.061099310972565	53.37032418179551	39.4526174638404	49.86782840149627	60.477558076558594	68.4862813139651	61.89900450299251	21.495013451870324	22.20199399426434	47.26434015062344	18.062344091770573	73.1172059990025	80.20947831022443	63.40523988229427	50.64713118503741	20.855361614214466	32.07231920723192	35.80548732369077	14.90398899127182	29.45760603017456	13.521196025685782
4.2	818.1160613715708	215.81044329177058	45.28679313690773	-3.576059849376561	-21.06109725236908	-4.553615910972567	10.341646837157109	2.2568578972568574	40.51496162543641	30.380298303241897	46.996260396508724	40.35286684438903	44.06109731097257	62.87032718179552	54.952618463840395	48.367828401496254	52.4775550765586	55.986284313965086	71.89900050299252	39.99501345187032	32.70199399426434	39.26433715062344	26.56234509177057	-3.382793200997508	79.20947731022443	77.40523788229427	36.64713318503741	26.855359614214464	33.07231920723192	10.305485323690771	36.403990991271826	28.957605030174555	13.521196025685782
4.202500000000001	759.1159613715711	195.81049329177057	57.28678313690773	1.923940150623439	12.438904747630922	4.94638508902743	41.84164683715711	13.756856897256856	24.51496362543641	45.880300303241896	33.49625939650873	14.352868844389029	20.56109631097257	33.87032418179551	39.4526174638404	25.867831401496257	56.4775570765586	60.986285313965084	39.89900450299252	78.49501245187032	51.701993994264335	39.764338150623445	35.562344091770576	6.117206999002493	6.209476310224439	72.90523588229426	107.64713218503742	39.35536061421446	72.07231820723192	8.80548732369077	37.40399099127182	28.457605030174562	20.021197025685787
4.205	734.6159613715711	221.81047329177056	56.78678313690773	2.423940150623439	-2.0610972523690805	50.446383089027435	32.84164683715711	13.256856897256856	58.014964625436406	42.8802993032419	-2.0037408034912723	7.852867844389028	-1.4389025890274327	20.370323181795513	19.452617463840397	34.36783040149626	37.9775570765586	55.986284313965086	53.39900150299252	61.49501445187032	66.70199199426433	38.76433715062344	60.06234609177057	60.6172089990025	-0.7905234897755609	54.40523688229426	88.6471291850374	94.85536161421446	85.57231620723192	56.305487323690784	33.40398999127182	26.957605030174562	37.521195025685785
4.2075000000000005	701.1158613715709	226.3104532917705	62.28678313690773	-3.576059849376561	5.938901747630915	37.94638608902743	39.34164583715711	49.25685689725686	34.014963625436415	-7.619700696758105	3.4962593965087283	12.352867844389028	10.56109631097257	9.37032518179551	-14.0473814361596	8.867831401496261	27.4775570765586	40.986282313965084	44.399002502992516	49.49501345187032	52.70199399426434	64.76434215062343	50.56234209177058	81.1172089990025	72.20947531022443	11.905236882294265	57.647133185037404	104.35536161421444	114.57232920723195	101.80548632369077	59.903991991271816	32.95760703017456	33.02119702568578
4.21	728.6160613715708	229.81048329177054	50.286773136907726	-0.576059849376561	4.438901747630915	7.446383089027435	2.841645837157108	41.75685789725686	9.014961625436412	26.880300303241892	44.49625939650873	17.852867844389028	22.561097310972567	32.37032418179551	29.4526174638404	20.86782940149626	19.477557076558604	9.486284313965086	26.399003502992525	30.99501045187032	47.70199599426434	70.26433715062345	81.56234609177056	48.617204999002496	80.20947831022443	44.90523688229426	18.647132185037407	46.355362614214464	91.07231920723191	96.80548632369077	75.40398999127183	47.457605030174555	26.52119502568578
4.2125	695.6159613715711	200.3104732917705	47.286773136907726	-2.576059849376561	-7.0610972523690805	22.446384089027433	19.84164583715711	14.756857897256857	2.014962625436409	28.880298303241897	9.49626039650873	15.852866844389027	-3.4389027890274333	16.87032418179551	12.952618463840398	30.867829401496262	8.477556076558603	28.48628531396509	9.89900250299252	34.49501245187032	44.70199499426434	41.264338150623445	80.56234509177057	37.11720799900249	61.70947831022443	97.90523688229426	37.647133185037404	42.855361614214466	77.57232020723191	73.30548532369077	100.40398999127183	84.95760303017455	55.52119802568578
4.215	680.6160613715713	203.8104932917705	48.78678313690773	-23.07606024937656	11.938903747630917	49.44638308902742	22.341646837157107	-5.243142002743142	28.014961625436413	6.380299303241895	11.996259396508728	-2.147132155610972	3.561097310972567	15.870323181795511	19.452617463840397	-11.13216959850374	28.9775540765586	26.98628531396509	5.399002502992519	12.995011451870322	-4.298005105735661	14.264340150623442	58.062345091770574	81.6172089990025	60.70947831022445	74.90523688229426	98.6471321850374	40.35536061421447	38.57231820723192	64.80548332369077	81.40399199127182	101.45760603017456	74.02119702568578
4.2175	712.6160613715713	151.8104832917706	33.286783136907715	-17.57605994937656	14.938901747630915	22.446384089027433	24.841644837157112	10.756857897256857	17.51496262543641	7.880299303241895	6.49625939650873	-5.647132255610972	1.061097010972567	6.870324181795512	4.952618463840398	3.36783040149626	9.4775570765586	19.986284313965086	24.39900250299252	30.49501045187032	11.701993994264342	-6.2356608493765595	-13.937655708229425	46.117207999002495	63.70947931022443	46.40523788229426	62.64713518503741	99.85536161421446	59.072321207231916	67.80548432369078	75.90398999127183	81.45760903017457	79.52119902568577
4.220000000000001	675.6158613715709	176.3104732917705	58.78678313690773	9.923939150623438	-7.0610972523690805	46.94638208902744	-7.658354062842892	41.25685789725686	-5.985037374563591	16.380299303241895	16.49625839650873	22.852867844389028	7.561097310972567	-17.12967601820449	11.452618463840398	6.86783040149626	2.977556076558603	-9.513715586034913	15.899003502992521	-6.004987548129676	3.2019949942643393	27.764341150623444	26.06234509177057	15.117205999002492	41.20947531022444	46.40523788229426	60.6471341850374	75.85536261421447	79.57232120723191	38.80548432369077	83.40399299127182	102.95760603017455	102.02119702568578
4.2225	664.1159613715711	155.31047329177056	49.286773136907726	6.423940150623439	5.938901747630915	29.446383089027435	22.341646837157107	29.25685689725686	9.014961625436412	22.880299303241895	5.996259396508728	20.852866844389027	5.561097310972567	14.870325181795513	-4.047381636159602	6.36783040149626	0.9775557765586029	-16.013715386034914	9.89900250299252	10.495012451870323	8.20199499426434	22.264339150623442	19.062344091770573	1.6172069990024927	26.209477310224436	36.40523788229426	33.14713218503741	37.355359614214464	60.07232120723193	81.30548832369078	20.90398899127182	74.95760703017456	96.02119702568578
4.2250000000000005	640.1158613715709	200.8104532917706	53.28678313690773	-4.0760600493765615	43.43890074763091	21.446384089027433	39.34164583715711	41.25685789725686	10.014962625436409	6.380299303241895	-2.0037408034912723	10.852866844389027	-25.938903689027434	12.370324181795512	10.452617463840397	2.86783040149626	17.477556076558603	16.986285313965087	-13.100997297007481	-14.504987548129677	1.7019953942643387	16.264339150623442	22.562344091770576	19.617205999002493	20.709475310224438	6.405236882294265	-8.352867814962593	40.35536061421447	43.07231920723192	70.30548432369078	59.403991991271816	46.457604030174565	57.521199025685775
4.2275	623.1159613715711	161.31047329177056	57.78678313690773	-2.076059849376561	41.93889974763091	27.946382089027438	27.84164583715711	-0.24314210274314263	21.51496262543641	1.3802993032418946	-2.0037408034912723	-15.147132155610972	-2.9389025890274327	1.870324181795512	-9.047381536159602	-4.13216939850374	-32.0224449234414	0.9862842139650869	-0.10099739700748067	4.495012451870324	19.70199499426434	-22.235660849376558	-3.9376559082294262	29.617205999002486	27.20947831022444	20.405235882294267	45.14713218503741	23.855362614214464	8.072320207231918	56.80548732369077	93.40398999127183	58.45760803017457	84.52119402568579
4.23	680.1159613715711	119.81047329177056	70.28678313690773	2.923940150623439	6.9389027476309195	38.44638608902743	23.34164783715711	3.2568578972568574	-8.485037374563591	-9.119700696758105	6.49625939650873	-1.1471322556109724	-2.4389028890274336	16.37032418179551	-1.547381636159602	6.36783040149626	24.977557076558607	-13.513715786034913	10.399003502992521	24.495012451870323	-1.7980049057356604	13.26433915062344	-15.937655908229427	0.1172066990024927	24.709477310224436	26.905237882294262	16.647132185037407	18.35536061421446	12.57231920723192	45.30548732369078	71.40398899127183	63.45760303017457	73.52119702568578
4.2325	637.6158613715709	140.81046329177053	59.78678313690773	16.923940150623437	20.438903747630917	49.946383089027435	14.341645837157108	-0.7431423027431432	-3.485037374563591	5.380299303241896	14.496259396508728	-2.147132155610972	1.5610971109725664	9.870323181795511	1.9526184638403983	2.86783040149626	2.477556076558603	-12.013715786034913	-2.1009975970074812	0.49501255187032456	-13.79800500573566	12.26433915062344	-2.9376560082294265	6.117206999002493	1.2094763102244386	19.905235882294264	-4.852867814962593	12.855362614214465	10.57231920723192	7.305486323690772	10.903989991271821	72.45760603017456	95.52119702568578
4.235	562.1159613715711	128.31048329177054	79.78678313690773	22.923938150623435	35.43890474763093	56.94638508902743	-4.658353962842892	4.256857897256857	-18.48503757456359	-3.119700896758106	-17.50374030349127	-28.647132155610972	-14.938902689027433	7.370324181795512	3.4526184638403983	13.86783040149626	-7.022443923441397	9.486284313965086	10.399003502992521	10.495012451870323	-11.79800520573566	-2.2356608493765595	4.062344091770574	-1.3827930009975073	-15.29052348977556	-1.594763017705735	-2.852868014962594	-17.144638485785535	16.07231920723192	29.805485323690768	-9.096010008728179	42.45760603017456	52.52119702568578
4.2375	588.1159613715711	99.81046329177059	61.28678313690773	9.42394115062344	34.938904747630914	52.44638408902743	17.84164583715711	0.7568578972568574	11.514962625436409	19.380298303241894	-3.003740703491272	-0.6471321556109721	-22.938902689027437	0.8703238817955121	-18.5473812361596	-8.13216959850374	2.977556076558603	-4.513715686034913	8.39900250299252	19.495012451870323	0.20199489426433903	-2.73566104937656	-2.437655808229426	8.117207999002494	20.709475310224438	3.9052368822942647	8.147132185037407	7.855362614214462	-5.927680792768079	15.805486323690772	17.40398999127182	13.457606030174562	33.52119802568579
4.24	526.6159613715711	113.31046329177053	76.28678313690773	10.423939150623438	49.43890274763092	28.946383089027435	38.84164583715711	12.256858897256858	7.51496362543641	-4.119700796758106	-12.503740803491272	5.85286784438903	-0.438902689027433	-4.129675618204488	-3.0473817361596023	-7.63216959850374	-3.022443823441397	-1.0137155860349125	-24.10099749700748	-3.504987648129676	1.7019953942643387	-4.23566064937656	-16.437656108229426	9.617205999002495	-5.290523689775561	-2.0947631177057353	-1.852867714962593	10.855361614214464	-1.9276807927680792	-21.694513676309228	21.90398999127182	11.957607030174563	-3.978802974314217
4.242500000000001	485.6159613715711	108.31047329177056	63.28678313690773	8.423940150623439	45.43890174763091	37.44638608902743	-4.658353962842892	8.756856897256856	-14.985037274563592	0.3802990032418947	8.496259396508728	-3.147132055610972	-17.438903089027434	-8.129675818204488	23.4526184638404	15.867829401496259	-22.522443923441397	-21.013715686034914	2.399002202992519	2.4950128518703236	18.20199499426434	-1.2356609493765598	-17.437655608229427	-22.88279300099751	-26.29052368977556	1.9052368822942647	26.647133185037404	0.35536161421446444	5.072319207231921	1.305486323690772	9.903988991271824	7.957605030174561	7.521198025685781
4.245	402.6159613715711	75.31047329177056	53.78678313690773	8.423940150623439	44.938900747630925	1.9463840890274327	3.841645837157108	-28.74314310274314	11.014962625436409	-15.619700696758105	-19.003740603491273	-5.147132055610973	-4.438902689027433	-8.129675818204488	2.9526184638403983	-15.13216959850374	8.477556076558603	-1.513715786034913	10.399003502992521	7.495012451870324	9.20199499426434	-3.73566094937656	-4.437655808229426	8.117207999002494	-7.790523689775561	-10.094763117705735	-3.8528679149625935	4.855361614214464	-3.4276807927680792	6.805486323690772	6.903989991271821	0.9576060301745617	14.021196025685782
4.2475000000000005	406.6159613715711	54.310483291770595	70.78677313690773	37.42394015062344	67.93890274763092	30.946383089027428	13.341645837157108	-7.743142202743143	-36.48503737456359	0.3802990032418947	-5.003740703491272	0.3528682443890272	-5.438902789027433	-3.629675918204488	-11.047381536159602	-6.63216959850374	-7.022443923441397	7.486284313965087	-8.10099749700748	3.9950124518703243	-1.7980049057356604	-2.73566104937656	-21.937655908229427	14.117207999002494	-9.290523689775561	17.905236882294265	11.647132185037407	-1.644638185785535	0.0723190072319202	5.305486323690774	-1.596010108728179	-0.5423939698254383	5.021197025685783
4.25	347.6158613715713	83.81048329177054	61.28678313690773	13.92394115062344	49.43890274763092	22.946384089027433	10.341646837157109	-9.243142102743143	9.514961625436408	-15.619700696758105	-8.003740603491272	-6.147132155610972	-9.438902689027433	-4.129675618204488	10.952618463840398	6.86783040149626	1.4775558765586023	-0.5137158860349134	-3.600997397007481	-18.004987548129677	2.7019947942643388	-12.73566084937656	-11.437656008229427	-17.38279300099751	1.2094763102244386	-20.594763117705735	14.147133185037408	-0.14463858578553612	-0.4276810927680792	-4.694513476309228	-9.096010008728179	8.457606030174562	-19.478803374314218
4.2525	411.1158613715713	40.310483291770595	44.28679313690773	16.423940150623444	28.43890274763092	18.446383089027435	-4.158353762842893	2.7568578972568574	-11.485037374563591	-16.119700796758107	4.996259396508728	8.352867844389028	20.56109631097257	13.370324181795512	-4.047381636159602	1.86783040149626	-12.522443923441397	-12.513715486034911	-1.6009973970074807	-8.004987548129677	-8.29800500573566	-16.735660849376558	20.562343091770572	3.6172069990024927	-5.790523589775562	-5.594763217705736	-7.852867814962593	-5.644638185785536	22.07231920723192	-5.6945135763092285	2.9039899912718212	-0.5423939698254383	-6.978802874314217
4.255	130.61586137157133	13.310483291770538	85.78678313690773	46.42393915062344	36.938905747630926	18.446383089027435	3.341645837157108	-11.243142102743143	-12.485037374563591	15.380298303241894	-13.003740503491272	-9.147132155610972	-25.438902689027433	-0.12967561820448736	11.452618463840398	-0.13216939850373954	-25.522443923441397	17.486283313965085	6.899002502992519	1.9950126518703248	-3.2980050057356607	-3.2356607493765592	13.062344091770573	-12.382792900997508	-3.290523889775562	-5.094763017705736	8.647133185037408	-4.144638585785536	5.572319207231921	-12.194513576309227	3.9039899912718212	1.9576060301745617	-4.9788028743142165
4.2575	322.6159613715711	-2.689516708229405	66.28678313690773	38.42394015062344	26.938901747630915	24.946385089027437	18.34164583715711	2.7568578972568574	17.01496262543641	-11.119700696758105	-0.503740703491272	6.852867844389028	11.061096310972566	-3.1296757182044876	-7.047381536159602	7.36783040149626	3.477556076558603	-12.013715786034913	-3.600997397007481	-2.004987348129676	-0.7980050057356607	-25.235660849376558	7.562344091770574	-7.382793000997507	8.20947731022444	3.9052368822942647	-6.352867814962593	2.8553616142144644	-0.4276810927680792	4.305486323690772	-20.59601000872818	-24.04239396982544	4.021197025685785
4.260000000000001	307.1159613715711	-3.1895267082294367	54.78678313690773	41.42394115062344	21.938903747630917	25.94638508902743	-5.6583542628428924	-13.243142102743143	-8.985037374563591	6.380299303241895	-1.0037405034912714	-2.6471323556109727	-6.938902689027433	12.870324181795512	-14.0473814361596	-28.63216959850374	-18.022443623441397	-16.51371548603491	-7.100997497007481	10.995013451870324	14.20199499426434	13.76433915062344	-5.437655908229426	-1.3827930009975073	-13.290523689775561	2.4052368822942647	-13.352868014962592	-14.144638385785536	5.572319207231921	-5.6945135763092285	7.403989991271821	2.9576060301745635	-8.978802974314217
4.2625	232.11606137157082	-2.189516708229405	56.28678313690773	42.923938150623435	32.93890374763092	3.44638508902743	33.84164783715711	14.256857897256857	-9.985037374563591	-5.119700696758105	0.49625959650872886	7.352867844389028	-8.438902689027433	4.370324181795512	-3.0473817361596023	-8.63216959850374	2.477556076558603	14.986284313965086	10.399003502992521	-22.504987548129677	-0.7980050057356607	2.7643391506234405	-19.437655908229427	-7.382793000997507	-0.2905232897755621	-19.094763117705735	1.6471321850374068	-7.144638485785536	3.0723192072319208	-7.694513676309228	-24.09601000872818	0.9576060301745617	-3.978802974314217
4.265000000000001	340.6158613715709	-13.689536708229468	63.78679313690773	57.923943150623444	38.93890574763091	0.9463840890274327	-18.158354062842893	11.256857897256857	14.014961625436408	2.3802993032418946	3.9962593965087283	0.8528675443890279	-7.938902689027433	3.870324181795512	-2.0473814361596014	5.867830401496262	1.4775558765586023	13.986284313965086	3.399002502992519	-4.004987548129676	-9.79800500573566	-1.2356609493765598	-5.937655908229426	-7.382793000997507	-6.290523789775562	6.905236882294265	-15.852867914962594	-8.644638385785536	-3.92768099276808	-0.19451327630922854	8.903990991271819	-11.042393969825438	-9.978802974314217
4.2675	303.1158613715713	-7.6895367082294115	42.78678313690773	42.923938150623435	35.93890474763093	12.946384089027433	-15.658354162842892	1.2568578972568574	-5.985037374563591	-16.119700796758107	2.4962593965087283	-1.6471320556109719	-5.438902789027433	1.3703239817955115	6.452618463840398	-24.13216959850374	-20.522443923441397	-8.013715686034914	6.399002502992519	-1.504987648129676	-18.79800500573566	-5.23566074937656	-6.937655908229426	2.6172069990024927	4.209476310224439	0.40523728229426403	-14.852867614962593	-7.644638385785536	-9.92768079276808	20.80548532369077	-16.09601010872818	-4.542393869825438	-5.478803074314217
4.2700000000000005	375.1160613715708	-0.689516708229462	61.28678313690773	48.92394015062344	13.938901747630922	26.44638208902743	5.341644837157107	-2.243141902743142	-5.985037374563591	0.8802991032418941	3.9962593965087283	7.352867844389028	-21.438902689027433	-0.12967561820448736	-21.0473815361596	8.36783040149626	1.4775558765586023	-10.513715686034914	-10.10099739700748	-7.004987548129676	-21.29800500573566	20.764338150623438	-2.437655808229426	-11.382793000997507	-18.29052408977556	15.405235882294264	15.647131185037406	-15.644638485785535	-20.92768079276808	-10.694513676309228	-12.096009908728178	-1.5423941698254389	-0.9788032743142168
4.2725	315.1158613715713	24.310473291770563	59.78678313690773	47.92394015062344	3.438901747630922	6.946382089027431	-2.658354162842892	8.756856897256856	-4.985037474563591	-10.119700696758105	4.496259396508728	-0.1471319556109716	-1.938902689027433	-4.629675818204488	-0.5473813361596012	0.36783080149625924	-11.022443923441397	-30.013716686034915	-13.60099749700748	-4.504987548129676	-13.29800480573566	-16.735660849376558	9.062344091770573	-0.8827928009975068	-12.79052378977556	5.9052368822942665	-10.352867814962593	11.855361614214464	-18.927681192768077	1.805486323690772	8.403990991271822	1.9576060301745617	-6.478802974314217
4.275	363.1158613715709	-10.689526708229437	58.78678313690773	43.92393815062344	28.43890274763092	4.94638508902743	-11.658354162842892	-0.24314210274314263	0.514962625436409	8.380300303241896	-14.503740603491272	20.852866844389027	5.561097310972567	-3.629675918204488	-11.547381536159602	24.36783040149626	6.977556076558603	-9.013715686034914	2.399002202992519	-10.504987548129677	2.7019947942643388	-3.73566094937656	3.5623440917705738	-11.382793000997507	-6.790523689775561	-2.0947631177057353	-18.352867514962593	10.855361614214464	-3.4276807927680792	-6.694513676309228	-0.5960098087281782	1.4576060301745617	-0.9788032743142168
4.2775	370.6159613715711	29.31046329177059	55.78678313690773	40.923941150623435	23.438900747630925	14.946385089027437	1.3416458371571096	-9.743142102743143	13.51496362543641	-4.119700796758106	-11.003740503491272	-14.647131955610972	-0.438902689027433	-5.1296757182044885	5.952618463840398	-7.13216959850374	-14.522443723441397	-4.013715686034913	-12.600997597007481	8.995012451870323	-0.2980049057356604	6.7643391506234405	-1.9376561082294268	-8.882793000997507	-15.790523689775561	-17.094763317705734	-15.852867914962594	-13.144638285785536	3.5723192072319208	-0.6945134763092273	-6.096010108728179	-18.542394069825438	-11.978802974314217
4.28	395.1158613715713	6.310463291770532	32.78678313690773	50.42394015062344	22.938900747630917	19.446383089027435	7.341645837157108	-0.7431423027431432	18.01496362543641	-2.119700596758105	2.9962593965087283	-9.147132155610972	6.061097310972569	-8.629675818204488	3.9526184638403983	5.867830401496262	23.977556076558603	-16.013715386034914	-7.600997497007481	-6.504987548129676	3.7019949942643393	0.7643388506234405	6.5623440917705755	-4.882792800997508	2.2094763102244386	-3.094763017705735	15.147131185037406	7.3553626142144655	-21.42768079276808	-21.194513676309228	8.903990991271819	-17.542393769825438	-4.478803174314217
4.282500000000001	403.1159613715711	37.81047329177056	47.78678313690773	46.42393915062344	24.938901747630922	18.446383089027435	2.341645837157108	14.256857897256857	-15.98503717456359	-10.619700696758105	12.496259396508728	13.352867844389028	-17.938902389027433	9.37032518179551	13.452618463840398	-5.132169498503741	-9.022443923441397	9.986284313965086	-13.100997297007481	2.9950121518703243	-6.798005005735661	-0.7356608493765595	-10.937655808229426	6.617206999002493	14.709475310224438	-4.594763117705735	-17.352868014962596	-7.644638385785536	-2.927680692768079	-4.694513476309228	-5.096010008728179	9.457606030174562	6.521197025685783
4.285	389.6159613715711	2.8104732917705633	40.28679313690773	48.92394015062344	17.43890274763092	17.44638208902743	2.841645837157108	-12.743142102743143	7.51496362543641	-0.119700296758106	-14.503740603491272	-24.147132155610972	2.061097310972567	-8.629675818204488	-9.047381536159602	-9.13216959850374	20.977555076558602	-7.513715686034913	-6.100997497007481	-2.5049875481296757	13.20199499426434	-16.23566074937656	-3.9376559082294262	0.1172066990024927	-10.790523689775561	2.9052368822942647	-2.852868014962594	15.355361614214464	-10.42768079276808	-22.194513676309228	10.903989991271821	0.9576060301745617	-6.478802974314217
4.2875000000000005	400.1159613715711	26.810483291770538	30.28678313690773	53.423941150623435	23.938900747630925	0.9463840890274327	7.341645837157108	-15.243142302743141	7.014962625436409	8.380300303241896	2.9962593965087283	-23.647132155610972	-9.438902689027433	-21.12967581820449	0.4526181638403983	-5.63216969850374	4.477556076558603	4.986284313965087	-4.600997497007481	-16.504987348129674	11.701993994264342	2.7643391506234405	11.562343091770572	-23.38279300099751	-3.290523889775562	2.9052368822942647	0.6471318850374068	-15.644638485785535	-25.92768079276808	2.305486323690772	-9.596010008728179	0.4576060301745617	-2.478802974314217
4.29	474.6158613715709	-13.689536708229468	34.286783136907715	69.42394015062344	18.43890274763092	13.446385089027437	-5.158354162842892	-8.743142102743143	-12.985037274563592	1.3802993032418946	-8.003740603491272	11.852867844389028	4.061097310972567	-10.629675818204488	-12.0473814361596	-5.63216969850374	3.477556076558603	3.986284313965087	11.399001502992519	-11.004987748129675	-22.29800500573566	-3.73566094937656	-3.9376559082294262	-13.882793200997508	-24.79052368977556	16.905236882294265	-6.852867814962593	14.355360614214463	-4.9276808927680795	-5.194513676309228	-10.596010008728179	-11.542393969825438	-4.478803174314217
4.2925	350.6158613715713	-15.189536708229468	49.286773136907726	45.42393915062344	-8.06109725236908	4.94638508902743	12.341645837157108	-3.243142202743143	-0.9850369745635916	-9.619700696758105	-11.503740703491271	-4.1471319556109725	5.061097310972567	-4.629675818204488	12.452618463840398	3.86783040149626	-4.522443923441397	-1.0137155860349125	-0.10099739700748067	12.495011451870326	-5.298005005735661	-2.2356608493765595	2.5623440917705738	-6.882793000997507	-1.2905236897755614	11.905236882294265	9.147133185037404	-24.144638385785534	-5.42768059276808	-17.194513676309228	7.403989991271821	8.957606030174562	10.521197025685783
4.295	328.6158613715709	-21.18953670822941	22.78678313690773	44.92393915062343	14.438901747630922	11.446384089027433	10.841644837157107	-2.7431421027431426	-15.98503717456359	-13.619700896758104	-13.503740703491271	-10.147132155610972	-8.438902689027433	8.370324181795512	-12.0473814361596	-4.63216959850374	8.477556076558603	-10.513715686034914	-6.100997497007481	-2.004987348129676	25.70199499426434	-8.23566084937656	-13.437656008229427	6.117206999002493	-3.790523589775561	1.4052366822942641	-10.352867814962593	-5.144638485785536	-15.927680592768079	6.805486323690772	14.90398899127182	-12.042393969825438	-0.4788031743142174
4.2975	278.1159613715711	-10.189516708229462	18.786781136907734	56.423942150623446	13.438900747630917	18.946383089027428	-6.658354162842892	10.256857897256857	-6.485037274563592	-6.619700696758105	1.4962590965087283	-9.147132155610972	4.561097310972567	1.3703239817955115	-4.047381636159602	-8.63216959850374	-3.5224440234413974	-6.013715686034913	-2.1009975970074812	-14.504987548129677	-13.79800500573566	3.2643391506234405	9.062344091770573	-9.882793000997507	-18.29052408977556	8.405236882294265	8.147132185037407	-9.144638385785536	-2.4276808927680795	17.305486323690772	9.903988991271824	3.4576060301745617	10.521197025685783
4.300000000000001	251.11606137157105	-48.18952670822944	6.786784136907727	55.923942150623446	-0.061096252369083004	5.946386089027435	25.841644837157105	-23.743142102743143	6.514962625436409	20.380298303241894	-0.503740703491272	3.852867844389028	-3.4389027890274333	-8.129675818204488	-11.047381536159602	-15.13216959850374	4.977556076558603	16.486285313965087	-10.600997597007481	3.9950124518703243	-11.29800500573566	-0.23566064937655895	-6.937655908229426	-11.882793000997507	-25.79052368977556	0.40523728229426403	8.147132185037407	-9.144638385785536	-6.9276808927680795	6.305486323690772	-5.596009908728179	-5.042393969825438	4.021197025685785
4.3025	317.1159613715711	-35.18953670822941	8.286785136907724	33.423938150623435	8.43890274763092	5.44638508902743	9.341645837157108	-6.743142102743143	-8.985037374563591	10.880299303241895	8.996259396508728	-28.647132155610972	0.06109751097256755	-9.629675818204488	-7.047381536159602	4.36783040149626	-16.522443923441397	16.486285313965087	6.399002502992519	13.995012451870323	-9.29800500573566	-2.73566104937656	25.062344091770573	-4.882792800997508	1.7094763102244386	-9.094763117705735	-1.852867714962593	-4.144638585785536	-6.9276808927680795	2.305486323690772	3.4039899912718212	6.957605030174561	-0.4788031743142174
4.305000000000001	253.61596137157107	-58.18953670822941	1.286782136907732	40.923941150623435	27.43890274763092	-2.0536169109725684	18.84164583715711	10.256857897256857	-8.985037374563591	-6.619700696758105	17.996259396508727	-7.647132155610972	-9.938902689027433	0.8703238817955121	-7.047381536159602	-7.63216959850374	4.477556076558603	1.4862843139650872	2.399002202992519	7.495012451870324	-7.798005005735661	-7.2356608493765595	-2.437655808229426	8.117207999002494	5.20947631022444	24.90523788229427	-7.352867814962593	-5.644638185785536	-1.9276807927680792	8.80548732369077	-20.09601000872818	-7.042393769825439	6.521197025685783
4.3075	194.61586137157087	-44.68953670822941	1.286782136907732	52.423941150623435	3.938901747630922	3.44638508902743	-4.158353762842893	-2.7431421027431426	12.014962625436409	0.8802991032418941	4.996259396508728	13.852867844389028	13.061097310972567	-5.629675918204488	1.4526184638403983	-17.63216999850374	-18.5224437234414	6.486284313965087	-3.600997397007481	-1.504987648129676	3.2019949942643393	-2.73566104937656	2.5623440917705738	-1.3827930009975073	-4.290523789775562	-19.594763117705735	-7.852867814962593	-8.644638385785536	-1.4276805927680787	-8.694513676309228	10.40398899127182	-7.042393769825439	-4.478803174314217
4.3100000000000005	251.11606137157105	-58.18953670822941	-5.713219863092263	54.42394215062343	23.438900747630925	2.4463840890274327	3.841645837157108	-15.743142002743141	-5.485037174563591	-7.619700696758105	3.9962593965087283	0.3528682443890272	-16.938902889027432	-0.6296758182044879	-3.5473814361596014	10.867829401496259	9.977555076558602	-1.0137155860349125	-16.10099789700748	-5.004987548129676	-7.298005005735661	7.2643391506234405	-7.937655908229426	-4.882792800997508	-21.29052368977556	1.9052368822942647	11.147132185037407	5.355361614214464	4.072319207231921	11.805486323690772	7.903989991271821	2.4576060301745617	6.021197025685783
4.3125	249.1159613715713	-58.68953670822941	19.78678313690773	45.92393915062344	3.938901747630922	15.44638508902743	-10.658354162842892	-19.74314250274314	4.014962625436409	-8.619700696758105	-11.503740703491271	0.3528682443890272	-14.938902689027433	-4.129675618204488	-1.547381636159602	17.86783040149626	-0.022443723441396557	3.986284313965087	-10.10099739700748	-6.004987548129676	-12.798005105735662	6.2643391506234405	-0.4376560082294265	-1.8827931009975076	3.2094763102244386	-5.094763017705736	-18.352867514962593	-25.144638385785534	-12.42768079276808	7.305486323690772	-12.096009908728178	-11.542393969825438	-0.9788032743142168
4.315	157.1159613715713	-62.689516708229434	14.286780136907737	45.92393915062344	24.438901747630915	11.946384089027433	-7.158354362842893	-3.243142202743143	-9.485037374563591	14.880298303241894	-7.503740603491272	-6.647132155610972	-23.938902689027433	-1.1296759182044882	16.4526184638404	-8.13216959850374	8.977557076558604	-6.013715686034913	-2.1009975970074812	-4.504987548129676	-1.7980049057356604	-7.7356608493765595	4.062344091770574	3.1172069990024927	-16.290523789775563	-10.094763117705735	-6.852867814962593	1.8553616142144644	19.57231820723192	-26.69451467630923	-11.096010008728179	-17.042394069825438	-11.478802974314217
4.3175	146.6158613715711	-53.189516708229405	47.286773136907726	49.42394015062343	11.438903747630917	6.446382089027431	20.841646837157107	-5.743142202743143	-9.985037374563591	-4.119700796758106	10.496258396508727	-3.6471322556109724	11.061096310972566	-1.1296759182044882	9.452617463840397	-8.13216959850374	23.477556076558603	-0.0137156860349128	27.899003502992525	-0.004987548129675723	1.2019951942643399	-10.23566084937656	-5.937655908229426	-0.8827928009975068	3.7094763102244386	1.9052368822942647	-10.352867814962593	-14.144638385785536	0.0723190072319202	-4.694513476309228	2.9039899912718212	3.9576060301745617	-6.478802974314217
4.32	155.11606137157105	-48.18952670822944	30.28678313690773	39.42394015062344	19.938903747630924	8.946383089027435	12.341645837157108	18.25685689725686	7.51496362543641	-7.619700696758105	7.496259396508728	-9.647132155610972	6.061097310972569	-1.1296759182044882	3.4526184638403983	-12.63216959850374	-9.022443923441397	-14.513715686034914	20.39900250299252	-5.504987548129676	-8.79800500573566	11.26433915062344	-6.437655908229426	17.61720699900249	-13.290523689775561	6.905236882294265	-6.352867814962593	-0.14463858578553612	5.072319207231921	-33.69451267630923	-11.096010008728179	0.4576060301745617	-6.978802874314217
4.322500000000001	151.11596137157107	-63.689526708229465	22.78678313690773	31.923941150623435	11.938903747630917	20.946384089027433	-4.658353962842892	-0.7431423027431432	-11.985037374563591	8.380300303241896	5.496259396508728	-0.6471321556109721	13.561097310972567	-39.62967581820449	-1.547381636159602	13.86783040149626	12.977556076558603	-11.513715586034913	-15.600997697007482	-0.004987548129675723	2.7019947942643388	8.764340150623442	5.562344091770574	6.117206999002493	-10.290523689775561	-11.094763117705735	6.147132185037407	5.355361614214464	1.5723192072319208	6.305486323690772	-15.096009808728178	11.457607030174563	-8.978802974314217
4.325	280.1158613715709	-35.18953670822941	21.78678313690773	33.923938150623435	5.938901747630915	16.446386089027435	-3.1583543628428927	-2.7431421027431426	14.514961625436408	1.8802993032418946	15.996258396508727	-0.1471319556109716	-3.4389027890274333	20.370323181795513	-11.047381536159602	1.86783040149626	1.9775560765586029	3.986284313965087	-8.10099749700748	6.495012451870324	-0.7980050057356607	-8.73566084937656	12.062344091770573	-9.882793000997507	1.2094763102244386	-1.594763017705735	-7.852867814962593	0.8553616142144644	-17.427680692768078	-7.194513676309228	4.903989991271821	1.9576060301745617	0.02119702568578319
4.327500000000001	202.61596137157107	-58.68953670822941	30.28678313690773	26.423939150623433	32.43890374763092	12.946384089027433	-4.658353962842892	-6.243141902743143	-21.98503737456359	17.380299303241895	-4.003740603491272	21.352866844389027	-0.438902689027433	16.37032418179551	-3.5473814361596014	1.3678302014962593	-20.522443923441397	-11.513715586034913	-8.60099749700748	0.49501255187032456	2.2019946942643394	-9.23566084937656	-26.437654908229426	-1.3827930009975073	8.709477310224436	-1.0947632177057356	-14.352867914962594	-14.144638385785536	9.57231820723192	2.805486323690772	-1.596010108728179	-18.542394069825438	-1.4788025743142175
4.33	288.1159613715711	-40.189526708229465	43.28679313690775	56.92394215062343	26.938901747630915	4.94638508902743	-0.6583541628428922	-3.243142202743143	-1.985037374563591	-4.619700496758106	-23.003740603491273	-5.147132055610973	-11.438902589027432	0.8703238817955121	5.4526184638404	-9.63216959850374	-18.022443623441397	1.9862845139650878	2.399002202992519	1.9950126518703248	7.701994994264339	17.264339150623442	11.562343091770572	0.6172067990024921	1.2094763102244386	-1.0947632177057356	2.6471321850374068	12.355361614214464	0.0723190072319202	-9.694513676309228	8.403990991271822	-4.542393869825438	-2.978803074314217
4.3325000000000005	389.1158613715709	-65.1895167082294	31.78678313690773	36.92393915062343	21.938903747630917	13.446385089027437	-7.158354362842893	9.756857897256857	0.014962425436408466	-5.619700596758106	-13.503740703491271	10.35286684438903	-9.438902689027433	-9.129675818204488	-6.547381536159602	-15.13216959850374	10.977555076558602	-1.0137155860349125	3.399002502992519	-18.004987548129677	-18.29800500573566	10.264338150623443	0.06234409177057376	-9.382793000997507	1.2094763102244386	-6.594763117705735	-5.8528679149625935	-15.144638285785536	1.0723192072319208	-8.194513676309228	-8.596010008728179	-6.042393869825438	-0.4788031743142174
4.335	104.61606137157128	-66.18953670822944	23.78678313690773	53.92394215062343	30.93890374763093	6.446382089027431	-5.158354162842892	-4.743142302743143	-3.9850375745635915	-11.619700696758105	-17.50374030349127	-4.647132155610972	4.061097310972567	-16.12967571820449	-6.047381636159602	-5.63216969850374	4.977556076558603	-0.5137158860349134	-5.100997497007481	1.9950126518703248	-8.29800500573566	-9.73566084937656	-15.437655808229426	-12.882793100997507	-6.790523689775561	-11.594763017705734	0.6471318850374068	-7.144638485785536	-3.92768099276808	-11.694513676309228	-18.096010408728176	-9.042393969825438	-15.978803074314218
4.3375	84.11596137157107	-85.18952670822944	45.786783136907715	40.923941150623435	17.43890274763092	-0.5536169109725684	-13.658354162842892	2.2568578972568574	-14.485037574563592	-18.119701096758106	-15.003740703491271	-12.647132155610972	-7.438902689027433	-23.12967581820449	-3.5473814361596014	3.36783040149626	-12.522443923441397	-5.013715686034913	10.899003502992517	-9.504987448129675	2.2019946942643394	11.76433915062344	-4.9376560082294265	-13.882793200997508	0.709476110224438	-27.594762117705738	-2.3528678149625932	19.35536061421446	6.072319207231921	-3.6945135763092276	-0.09600960872817943	-1.0423939698254383	-20.478802774314218
4.34	51.1158613715711	-60.18953670822947	63.78679313690773	45.42393915062344	22.938900747630917	-5.053615910972567	5.341644837157107	-14.243142202743142	-17.48503727456359	-15.119700496758105	5.996259396508728	-11.147132155610972	-1.4389025890274327	-1.1296759182044882	9.452617463840397	-1.6321694985037398	5.977556076558605	-15.013715886034912	-32.100997497007484	-2.5049875481296757	0.7019949942643393	-9.23566084937656	-4.437655808229426	-10.382793000997507	-6.290523789775562	-8.594763117705735	0.14713258503740612	-3.6446383857855356	-19.42768049276808	13.805487323690773	-3.5960099087281785	-17.542393769825438	-4.9788028743142165
4.3425	195.11596137157085	-62.18953670822944	41.28679313690772	57.923943150623444	19.938903747630924	24.946385089027437	15.341644837157107	7.256858897256855	-6.485037274563592	-8.119700696758105	-6.503740603491272	-18.647131955610973	-5.438902789027433	-10.129675818204488	-15.547381536159602	4.86783040149626	7.977556076558603	2.4862847139650865	-8.10099749700748	-4.504987548129676	6.201994994264339	-5.73566094937656	-12.437656108229426	-2.382792900997507	2.2094763102244386	13.905236882294265	-11.352867814962593	-9.644638385785536	-5.927680792768079	-16.694513576309227	-7.596010008728179	-7.042393769825439	-5.978802774314217
4.345000000000001	14.115961371571075	-73.68952670822944	43.78678313690773	46.92393915062344	20.438903747630917	14.946385089027437	1.3416458371571096	-29.24314110274314	2.014962625436409	2.3802993032418946	-19.003740603491273	10.35286684438903	-4.938902589027434	3.870324181795512	3.4526184638403983	-7.63216959850374	-13.022444123441396	10.986285313965087	-19.10099749700748	-6.504987548129676	13.20199499426434	-6.2356608493765595	1.062344491770573	-0.8827928009975068	8.20947731022444	-13.594763017705734	12.647132185037407	8.355360614214463	-18.42768099276808	-11.694513676309228	-4.596009808728179	-6.542394069825439	-2.478802974314217
4.3475	2.615961371571075	-98.68952670822944	8.786785136907724	40.42394115062344	22.438900747630917	3.44638508902743	-4.158353762842893	-10.743142102743143	-6.485037274563592	16.880299303241895	-0.503740703491272	8.852868844389029	-3.4389027890274333	-11.629675718204489	-18.047381936159603	-2.6321697985037407	11.477556076558603	-17.013715686034914	-20.10099749700748	-16.004987248129677	8.70199499426434	-4.23566064937656	-13.937655708229425	6.617206999002493	-10.790523689775561	-11.094763117705735	-13.352868014962592	-12.644638385785536	7.572320207231922	-11.694513676309228	17.90398999127182	-7.542393969825438	-11.978802974314217
4.3500000000000005	-7.884038628428925	-91.18952670822944	40.786783136907744	42.423941150623435	23.438900747630925	13.446385089027437	-0.6583541628428922	-1.7431417027431433	14.014961625436408	2.3802993032418946	5.996259396508728	-14.147132255610973	0.06109751097256755	-8.129675818204488	-3.5473814361596014	7.36783040149626	-7.522443923441397	14.986284313965086	5.899002502992519	2.4950128518703236	0.7019949942643393	1.7643391506234405	1.062344491770573	-27.882792000997505	-13.79052388977556	-10.594763117705735	10.14713118503741	-3.6446383857855356	-26.42768079276808	-19.194513476309226	-8.596010008728179	-1.5423941698254389	-6.978802874314217
4.3525	94.1159613715713	-91.18952670822944	24.28678313690773	38.92394015062344	60.93889974763093	16.446386089027435	17.84164583715711	5.256857897256857	-11.485037374563591	-12.619700796758105	-0.503740703491272	-20.147132155610972	-3.9389024890274333	1.870324181795512	-4.047381636159602	17.36783040149626	-7.522443923441397	-7.013715686034913	6.399002502992519	-29.004987548129677	-4.298005105735661	-4.23566064937656	-5.937655908229426	1.6172069990024927	0.709476110224438	1.4052366822942641	-10.852867814962593	2.3553616142144644	3.5723192072319208	-15.194513476309227	0.9039897912718207	-23.04239396982544	-14.478802974314217
4.355	35.1158613715711	-72.18952670822944	41.78678313690773	38.42394015062344	20.938903747630924	10.446384089027433	-1.1583541628428922	-24.743142102743143	-8.985037374563591	-1.1197006967581054	-21.003740603491273	-14.647131955610972	-7.438902689027433	4.870324181795512	6.452618463840398	-8.13216959850374	-9.022443923441397	0.4862844139650875	1.8990029029925184	-3.004987448129676	-1.2980052057356612	-10.23566084937656	-5.937655908229426	3.1172069990024927	0.709476110224438	0.40523728229426403	-3.352867714962593	-6.144638385785536	16.07231920723192	-19.694513676309228	-14.096009908728178	9.457606030174562	9.021196025685782
4.3575	-31.884038628428925	-75.68952670822944	5.286784136907727	40.42394115062344	43.93890074763091	24.44638508902743	-32.65835316284289	-8.243142102743143	-5.485037174563591	-8.619700696758105	3.9962593965087283	4.352867844389028	9.561098310972564	-17.12967601820449	-8.047381536159602	-6.13216959850374	-7.522443923441397	10.486284313965086	-3.600997397007481	-5.004987548129676	11.701993994264342	-7.2356608493765595	-7.437655908229426	-2.8827930009975073	-8.290523689775561	-27.594762117705738	19.647131185037406	0.35536161421446444	11.07231920723192	-9.694513676309228	-8.096010008728179	-6.542394069825439	5.521197025685783
4.36	-27.384038628428925	-88.68951670822943	31.28678313690773	24.923939150623433	17.43890274763092	23.946385089027437	-0.15835416284289217	8.756856897256856	-11.485037374563591	-1.6197007967581056	5.996259396508728	19.35286884438903	-0.9389027890274333	-2.6296760182044885	-6.547381536159602	7.86783040149626	-27.022442923441396	-17.013715686034914	-19.10099749700748	6.495012451870324	1.7019953942643387	17.264339150623442	-11.937655908229427	-15.882793000997507	12.209476310224439	-6.094763117705735	0.6471318850374068	-4.644638285785535	-24.92768079276808	26.80548732369077	1.4039899912718212	11.457607030174563	-7.478803074314217
4.362500000000001	56.115961371571075	-76.68952670822944	36.28678313690773	19.923941150623435	37.438905747630926	12.446384089027433	9.341645837157108	9.256857897256857	-4.985037474563591	-15.119700496758105	1.4962590965087283	5.352867844389028	-17.438903089027434	1.870324181795512	-0.5473813361596012	-3.6321696985037404	-13.022444123441396	-19.013715686034914	17.39900150299252	0.49501255187032456	-22.29800500573566	-11.73566074937656	-9.937655908229427	-1.8827931009975076	-2.290523589775561	-2.0947631177057353	-2.3528678149625932	2.8553616142144644	-1.4276805927680787	-12.694513776309227	-6.096010108728179	11.457607030174563	7.521198025685781
4.365	68.11596137157107	-53.689526708229465	-0.7132178630922681	33.923938150623435	61.93889974763091	-15.553615910972567	-17.15835416284289	12.256858897256858	1.514962625436409	2.8802993032418946	-17.50374030349127	-18.647131955610973	13.061097310972567	-18.629675618204487	17.9526184638404	1.86783040149626	1.4775558765586023	-3.013715586034913	-5.100997497007481	4.995012451870324	-4.798005005735661	-10.73566084937656	2.5623440917705738	-26.882794000997507	-1.7905237897755617	-8.594763117705735	-26.352868814962594	-8.144638385785536	11.57231920723192	-1.6945137763092282	-2.5960100087281788	-11.542393969825438	5.021197025685783
4.367500000000001	-70.38403862842893	-72.68952670822944	7.786784136907741	2.923940150623439	51.93890374763092	21.446384089027433	3.341645837157108	-9.743142102743143	-8.485037374563591	-17.619700896758104	1.9962591965087277	-15.647132255610973	-1.938902689027433	5.870324181795514	2.9526184638403983	-10.13216959850374	5.477556076558603	-9.513715586034913	0.899002502992519	-2.004987348129676	6.201994994264339	-2.2356608493765595	-4.437655808229426	4.117206999002493	5.20947631022444	3.4052368822942647	8.647133185037408	3.3553616142144644	-2.927680692768079	-3.1945138763092285	4.903989991271821	-11.042393969825438	-20.978802974314217
4.37	5.115961371571075	-54.18952670822944	42.78678313690773	23.423938150623435	49.43890274763092	47.94638208902742	-12.158354162842892	-10.743142102743143	-14.485037574563592	-17.119700696758105	-15.503740503491272	-24.647132155610972	-15.438902789027434	13.870324181795512	0.9526182638403977	15.867829401496259	-22.022443923441397	4.986284313965087	-4.600997497007481	-15.504987948129674	-2.298005105735661	-17.23566104937656	-10.437655908229427	0.6172067990024921	-24.29052368977556	11.905236882294265	-28.852867814962593	-6.144638385785536	1.0723192072319208	-7.694513676309228	-13.596010208728178	-15.542393969825438	-2.478802974314217
4.3725000000000005	-262.3840386284289	-54.18952670822944	43.78678313690773	10.923940150623439	49.43890274763092	17.44638208902743	9.841646837157109	-10.743142102743143	-0.4850376745635909	4.380299303241895	-7.003740603491272	-2.147132155610972	9.061098310972568	2.870324181795512	-11.547381536159602	-19.13216959850374	-13.022444123441396	-12.013715786034913	-12.600997597007481	-1.0049874481296754	-10.79800510573566	-6.7356608493765595	11.562343091770572	-12.882793100997507	-4.790523489775562	-11.094763117705735	-7.352867814962593	-16.144638185785535	-2.4276808927680795	-15.194513476309227	-23.59601000872818	-10.542393969825438	4.021197025685785
4.375	-32.88393862842895	-36.68953670822947	23.78678313690773	23.92393915062344	29.43890274763092	22.946384089027433	2.841645837157108	-17.243142102743143	8.514961625436408	-4.619700496758106	-11.503740703491271	4.352867844389028	-9.438902689027433	-26.129676818204487	2.4526184638403983	3.36783040149626	-0.022443723441396557	8.986284313965086	7.399002502992521	-9.004987548129677	-21.79800500573566	-1.2356609493765598	1.062344491770573	-8.882793000997507	14.20947731022444	4.405236882294265	-7.352867814962593	0.8553616142144644	-5.42768059276808	-7.694513676309228	-20.59601000872818	-1.0423939698254383	5.021197025685783
4.3775	28.11606137157105	-56.18952670822944	10.786785136907724	35.42393915062343	38.43890574763091	33.44638408902743	4.341646837157109	-2.7431421027431426	6.014962625436409	-8.619700696758105	-20.503740603491273	-21.147132155610972	-14.438902489027432	-3.629675918204488	-16.5473814361596	1.86783040149626	-4.0224437234413974	10.986285313965087	-8.10099749700748	-3.504987648129676	-1.2980052057356612	-14.735660649376559	-13.937655708229425	9.117205999002492	-15.790523689775561	-11.094763117705735	-9.852867814962593	3.8553616142144644	-11.92768079276808	5.805486323690772	8.403990991271822	8.957606030174562	7.521198025685781
4.38	232.6158613715711	-60.68953670822947	17.28678113690772	14.423939150623438	44.438900747630925	52.94638408902743	-12.158354162842892	-6.243141902743143	1.514962625436409	-9.119700696758105	3.9962593965087283	-8.647132155610972	-20.438902689027433	0.3703245817955114	-12.0473814361596	4.86783040149626	-2.5224441234413977	-17.513715686034914	-19.60099749700748	-6.004987548129676	3.7019949942643393	-13.23566104937656	8.562344091770573	8.61720799900249	-2.7905236897755614	-14.094763217705736	-10.352867814962593	-11.644638385785536	-22.92768079276808	20.30548532369077	-5.596009908728179	-10.542393969825438	-16.978802974314217
4.3825	76.11606137157105	-56.18952670822944	19.28678313690773	-0.576059849376561	31.438903747630917	34.946385089027444	9.841646837157109	13.756856897256856	0.514962625436409	6.380299303241895	0.9962597965087276	-4.647132155610972	-0.438902689027433	5.870324181795514	-7.547381536159602	7.36783040149626	-1.0224440234413974	-4.013715686034913	-9.60099749700748	5.495012451870324	1.7019953942643387	-2.2356608493765595	-17.937655708229425	2.1172069990024927	-1.2905236897755614	-1.594763017705735	-5.352867714962594	-17.644638285785536	1.5723192072319208	-13.694513876309227	-11.096010008728179	-6.042393869825438	-14.978803174314216
4.385000000000001	116.61596137157107	-40.189526708229465	11.286786136907736	4.423939150623438	26.938901747630915	39.94638608902744	18.34164583715711	12.756858897256858	6.514962625436409	13.380299303241895	-21.003740603491273	-4.1471319556109725	-16.938902889027432	-25.12967581820449	-4.547381336159602	5.36783040149626	-11.022443923441397	-5.013715686034913	-21.600997497007484	-5.004987548129676	-11.29800500573566	8.26433915062344	3.0623440917705738	-14.382792900997508	-10.290523689775561	0.40523728229426403	-0.35286761496259267	5.355361614214464	-15.927680592768079	-2.694513676309228	7.403989991271821	-1.0423939698254383	13.521196025685782
4.3875	23.115961371571075	-31.689516708229462	13.786780136907737	16.423940150623444	-1.061096252369076	28.946383089027435	-9.658354062842893	2.2568578972568574	-6.985037474563591	0.3802990032418947	7.996259396508728	-5.647132255610972	-19.938902689027433	8.870325181795513	-0.04738113615960238	-16.13216949850374	-1.5224438234413968	-5.513715686034913	0.39900240299251877	-11.004987748129675	0.20199489426433903	9.264340150623438	-21.437655908229427	-13.882793200997508	-10.290523689775561	5.9052368822942665	9.147133185037404	10.355361614214464	-2.927680692768079	-5.194513676309228	19.903988991271824	12.95760503017456	-13.478802874314216
4.390000000000001	53.11606137157082	-39.18953670822944	16.286780136907723	2.923940150623439	10.438903747630917	12.946384089027433	6.341644837157107	7.756856897256856	17.51496262543641	5.880299303241895	-2.0037408034912723	6.852867844389028	7.061097310972567	-11.129675818204488	-12.547381636159601	-14.63216939850374	2.477556076558603	-25.013714686034913	-9.60099749700748	-0.004987548129675723	4.701994994264339	-9.23566084937656	4.062344091770574	-0.382792600997508	11.209476310224439	-12.594763117705735	7.147132185037407	1.8553616142144644	-4.9276808927680795	10.805486323690772	3.4039899912718212	11.957607030174563	-16.478802774314218
4.3925	164.11596137157107	-17.18953670822947	3.2867831369077294	-18.57606004937656	33.438904747630914	14.946385089027437	9.341645837157108	-5.743142202743143	-1.4850371745635904	-3.119700896758106	-0.503740703491272	-3.6471322556109724	-7.938902689027433	-9.129675818204488	15.952618463840398	-14.63216939850374	-2.5224441234413977	-2.013715486034913	-4.100997597007481	-32.50498754812968	-2.798004805735661	5.764339150623442	-11.937655908229427	0.6172067990024921	-14.790523789775563	-4.594763117705735	1.1471319850374062	-2.644638485785536	-1.9276807927680792	0.8054861236907715	12.903989991271821	-4.542393869825438	4.521197025685783
4.3950000000000005	141.61596137157107	-14.689526708229437	-19.713217863092275	17.423940150623437	24.438901747630915	29.946383089027435	23.34164783715711	4.256857897256857	-5.985037374563591	-32.119701696758106	2.9962593965087283	-6.147132155610972	-1.938902689027433	8.870325181795513	-20.5473815361596	8.36783040149626	5.477556076558603	-19.513715686034914	-17.10099729700748	-0.004987548129675723	-0.2980049057356604	-19.735660849376558	-18.937655908229427	-12.882793100997507	7.209476310224439	-23.594763117705735	-13.352868014962592	-9.644638385785536	-5.42768059276808	10.305485323690771	-18.096010408728176	-14.542393869825439	14.021196025685782
4.3975	688.6159613715711	-29.689516708229405	-4.713219863092277	-7.576059849376561	-2.0610972523690805	17.946383089027435	15.341644837157107	12.756858897256858	9.014961625436412	-29.619700696758105	6.996259396508728	-10.147132155610972	13.061097310972567	12.870324181795512	-14.0473814361596	-19.13216959850374	-20.522443923441397	-7.013715686034913	-7.100997497007481	0.995012351870324	9.70199499426434	-16.735660849376558	14.562344091770573	2.6172069990024927	3.2094763102244386	6.905236882294265	-18.352867514962593	-3.1446382857855353	-10.42768079276808	10.805486323690772	1.9039899912718212	17.957605030174562	14.521197025685783
4.4	645.6160613715713	0.8104732917705633	-9.213213863092264	-8.576059749376562	11.438903747630917	39.94638608902744	-4.158353762842893	12.756858897256858	14.014961625436408	-4.119700796758106	10.496258396508727	3.852867844389028	2.561097310972567	1.3703239817955115	15.452617463840397	2.36783040149626	1.9775560765586029	-27.513715686034914	-5.100997497007481	5.495012451870324	-14.298005105735662	-8.23566084937656	7.062344091770574	7.617206999002493	2.7094763102244386	-10.594763117705735	12.147132185037407	24.85536261421447	-4.9276808927680795	1.305486323690772	10.40398899127182	-5.542394169825439	-10.478802974314217
4.4025	684.6158613715713	5.8104632917705885	9.786785136907739	-16.576059849376563	-16.561096252369083	44.44638108902744	-10.158354262842892	24.256858897256862	-18.98503777456359	-5.119700696758105	-22.003740603491273	8.352867844389028	16.061096310972566	4.370324181795512	22.9526184638404	-23.132169598503744	-0.022443723441396557	16.986285313965087	-23.60099749700748	-22.504987548129677	1.2019951942643399	-21.235660849376558	-20.437655908229427	0.6172067990024921	-0.7905234897755609	3.9052368822942647	-0.8528678149625932	-10.644638385785536	0.5723192072319208	17.305486323690772	-19.59601000872818	-24.04239396982544	19.021196025685782
4.405	699.6159613715711	1.310483291770538	8.286785136907724	1.923940150623439	4.438901747630915	36.94638508902743	-5.6583542628428924	25.256858897256855	-3.9850375745635915	4.880299303241895	-6.003740603491272	-9.147132155610972	-0.438902689027433	2.370324181795512	-0.04738113615960238	8.867831401496261	-15.022443923441397	-1.0137155860349125	-5.600997497007481	2.9950121518703243	8.70199499426434	-17.23566104937656	3.5623440917705738	-13.382793000997507	3.7094763102244386	9.405237882294262	-12.352867914962593	-5.644638185785536	12.07231920723192	2.305486323690772	-2.0960099087281785	19.45760603017456	24.521198025685788
4.407500000000001	671.1160613715708	4.3104632917705885	-7.713213863092278	-13.076059849376561	1.438903747630917	2.9463850890274372	0.8416458371571078	6.256857897256857	41.51496262543641	4.880299303241895	4.996259396508728	8.352867844389028	-29.938902689027433	-3.629675918204488	-20.0473815361596	-0.6321695985037401	1.9775560765586029	-0.0137156860349128	2.8990023029925185	7.995012451870326	-19.29800500573566	-8.73566084937656	-7.437655908229426	6.117206999002493	13.209476310224439	-7.594763117705735	33.14713218503741	3.8553616142144644	-10.92768079276808	-10.694513676309228	18.903990991271822	37.45760503017456	24.521198025685788
4.41	634.1158613715713	2.8104732917705633	-7.213219863092277	-28.076059849376563	-32.56109725236908	-3.0536159109725673	-10.158354262842892	9.256857897256857	19.014961625436413	-6.619700696758105	-11.003740503491272	28.352865844389026	-14.938902689027433	-12.129675918204487	5.952618463840398	-3.13216949850374	10.477555076558605	-0.5137158860349134	-8.10099749700748	-26.004986548129676	-8.29800500573566	-3.2356607493765592	3.0623440917705738	4.117206999002493	-21.79052368977556	7.905236882294265	13.147132185037407	7.3553626142144655	12.57231920723192	18.305486323690772	31.403988991271817	16.957605030174562	-1.9788027743142163
4.4125000000000005	688.6159613715711	12.810473291770563	-5.713219863092263	-16.576059849376563	-17.56109725236908	12.946384089027433	-4.658353962842892	22.756858897256862	-0.4850376745635909	1.8802993032418946	-1.0037405034912714	1.3528676443890273	2.061097310972567	-3.1296757182044876	-5.547381436159602	12.36783040149626	0.4775564765586022	-2.513715686034913	7.899002502992519	13.995012451870323	18.20199499426434	-6.7356608493765595	14.562344091770573	1.6172069990024927	-0.7905234897755609	8.405236882294265	-7.352867814962593	12.855362614214465	27.57231720723192	37.30548732369077	-6.096010108728179	-4.542393869825438	43.52119702568578
4.415	608.6158613715709	-11.189526708229437	15.786780136907723	-25.576059849376563	-5.0610982523690815	16.94638208902743	17.34164583715711	34.75685889725686	3.014962625436409	1.8802993032418946	9.49626039650873	20.35286684438903	3.061097310972567	-4.629675818204488	-1.547381636159602	-11.13216959850374	5.477556076558603	-4.513715686034913	21.899001502992522	0.49501255187032456	-0.7980050057356607	-0.23566064937655895	-30.437655908229427	3.1172069990024927	12.709476310224439	8.405236882294265	7.147132185037407	21.355361614214466	31.57231920723192	6.305486323690772	7.403989991271821	30.45760603017456	75.52119802568579
4.4175	602.1158613715709	-12.189516708229462	-24.213218863092273	-6.076059849376561	-12.06109725236908	16.94638208902743	23.841643837157108	47.25685589725686	8.514961625436408	-13.119700696758105	36.996260396508724	3.852867844389028	-24.438902689027433	4.370324181795512	8.4526194638404	-24.13216959850374	-15.522444023441398	0.9862842139650869	-16.10099789700748	-8.504987548129677	-10.29800490573566	1.7643391506234405	5.562344091770574	21.61720699900249	-0.2905232897755621	19.405237882294266	21.64713218503741	7.855362614214462	15.07231920723192	5.805486323690772	38.40398799127182	76.95760703017456	78.52119802568579
4.42	584.1159613715711	-13.689536708229468	-7.713213863092278	-10.076059849376561	-9.06109725236908	-13.053614910972566	10.341646837157109	37.256855897256855	22.51496262543641	-7.619700696758105	-6.503740603491272	-0.6471321556109721	8.561097310972567	23.37032418179551	9.452617463840397	5.867830401496262	3.977556076558603	-15.513716086034911	10.899003502992517	17.995011451870322	13.70199499426434	7.7643391506234405	36.06234509177058	4.617206999002493	-0.7905234897755609	-7.594763117705735	-2.3528678149625932	13.355362614214465	24.07232020723192	26.80548732369077	102.90398999127183	98.45760603017456	45.02119802568579
4.4225	540.1159613715711	20.810483291770595	-0.7132178630922681	-18.076059849376563	-30.56109725236908	2.9463850890274372	-1.1583541628428922	4.756857897256857	27.51496062543641	26.880300303241892	-4.503740503491272	-3.6471322556109724	14.061097310972567	32.87032418179551	14.4526194638404	29.867829401496262	11.477556076558603	9.986284313965086	6.399002502992519	-3.504987648129676	-5.798005005735661	8.764340150623442	15.062345091770574	-3.382793200997508	-18.79052338977556	18.905236882294265	3.6471321850374068	23.855362614214464	60.57232120723193	77.80548732369077	94.40398999127183	71.95760603017456	49.02119602568578
4.425000000000001	482.1159613715711	-12.189516708229462	-10.713214863092261	-4.0760600493765615	0.4389037476309241	9.446383089027435	0.8416458371571078	-3.243142202743143	49.51496162543641	35.880300303241896	0.9962597965087276	-3.6471322556109724	1.5610971109725664	2.870324181795512	14.952617463840397	21.36782940149626	1.4775558765586023	-1.0137155860349125	22.39900150299252	11.995011451870322	26.701995994264337	-2.2356608493765595	2.5623440917705738	1.6172069990024927	28.209474310224437	45.90523788229427	37.647133185037404	24.85536261421447	65.07231620723192	65.80548332369078	19.903988991271824	63.95760303017457	82.02120002568579
4.4275	524.6160613715713	-6.689526708229437	-0.7132178630922681	-1.076059849376561	-8.56109725236908	-4.553615910972567	5.341644837157107	25.256858897256855	9.514961625436408	36.380300303241896	18.996259396508727	6.352867844389028	8.561097310972567	1.3703239817955115	-5.047381536159602	-0.6321695985037401	-6.022443923441397	-20.513715686034914	-7.600997497007481	-7.004987548129676	-7.298005005735661	-3.73566094937656	16.062343091770572	23.11720699900249	39.20947531022444	27.405237882294262	45.64713318503741	75.35536161421446	85.07231620723192	51.305485323690775	43.90398999127182	34.95760703017456	60.521199025685775
4.430000000000001	472.6159613715711	-27.18953670822947	-27.71321686309227	-7.576059849376561	2.9389007476309175	-18.553615910972567	19.34164583715711	38.25685689725686	-11.485037374563591	49.3802973032419	19.496259396508727	46.852868844389036	23.061097310972567	15.870323181795511	4.452618463840398	6.36783040149626	26.9775570765586	-11.513715586034913	-8.10099749700748	13.495012451870323	18.20199499426434	13.26433915062344	44.062344091770576	48.11720499900249	44.70947631022444	64.40523988229425	74.1471321850374	65.35535861421447	51.07231820723192	47.80548432369077	49.90398899127182	64.95760303017455	95.52119702568578
4.4325	483.6160613715713	-17.68953670822941	-22.713218863092266	-7.076059749376561	-15.561098252369078	0.44638408902743265	-12.158354162842892	7.756856897256856	23.514963625436415	21.380299303241898	29.99625839650873	16.352867844389028	30.06109631097257	32.37032418179551	26.452619463840396	31.367829401496262	24.477556076558603	43.48628331396509	45.399002502992516	27.49501345187032	38.70199599426434	63.76434215062345	63.56234709177058	46.117207999002495	47.70947431022444	66.90523388229427	67.1471291850374	35.855362614214464	15.07231920723192	40.805485323690775	76.40398999127183	100.45760603017456	102.02119702568578
4.4350000000000005	618.1158613715709	-26.689526708229437	-26.713215863092266	-15.076059849376561	-20.56109725236908	-6.053616910972568	-13.158354162842892	-2.7431421027431426	14.014961625436408	21.380299303241898	7.496259396508728	30.85286684438903	39.56109531097256	40.37032318179551	42.452618463840395	52.367829401496266	33.4775560765586	41.98628331396509	31.899001502992515	29.995014451870325	41.70199399426434	59.26434115062344	47.062345091770574	37.61720899900249	81.20947831022445	63.90523988229427	16.147132185037407	11.855361614214464	60.57232120723193	80.30548832369077	111.9039899912718	106.45760603017456	80.52119902568579
4.4375	467.6160613715713	-25.18953670822947	-24.213218863092273	-19.57605994937656	-21.56109725236908	-2.0536169109725684	-14.158354162842892	-22.743142102743143	7.014962625436409	24.880300303241892	1.9962591965087277	21.352866844389027	48.56109531097256	32.87032418179551	45.452619463840406	57.36783140149626	52.4775550765586	32.48628331396508	35.399002502992516	58.49501345187032	54.201993994264335	39.764338150623445	46.56234509177058	60.6172089990025	69.70947431022444	-4.594763117705735	20.647131185037406	41.355361614214466	79.07232020723194	112.80548632369079	75.40398999127183	52.95760603017456	18.521196025685786
4.44	504.1159613715711	-27.689516708229405	-21.713217863092268	-0.576059849376561	-13.56109725236908	-3.5536159109725673	-5.6583542628428924	13.256856897256856	5.514962625436409	13.380299303241895	-0.003740603491271699	-0.6471321556109721	21.061096310972566	38.37032618179551	23.9526184638404	43.86783040149626	52.9775550765586	33.98628331396508	55.899002502992516	54.495011451870326	53.20199399426434	37.26434015062344	40.062342091770574	36.61720799900249	-1.2905236897755614	21.405235882294264	90.64713018503741	77.85536261421446	103.07231920723191	71.30548532369077	53.40398999127182	-7.042393769825439	24.02119802568578
4.4425	320.1159613715711	2.8104732917705633	-25.213215863092273	-26.576059849376563	-11.56109625236908	2.4463840890274327	-11.658354162842892	17.756856897256856	18.01496362543641	4.880299303241895	-1.0037405034912714	-11.647132055610971	12.561097310972567	14.870325181795513	42.452618463840395	30.867829401496262	20.977555076558602	25.486284313965086	32.89900150299252	37.49501345187033	15.70199599426434	20.264338150623445	15.562345091770574	14.617205999002492	19.209475310224438	78.40523788229426	83.1471341850374	103.85536161421446	82.07232120723191	49.80548532369077	12.903989991271821	8.457606030174562	27.521196025685786
4.445	432.6160613715713	-6.189516708229405	-16.213215863092273	-18.57606004937656	-9.06109725236908	8.446383089027428	-19.65835416284289	-16.243142202743144	5.014962625436409	10.380298303241894	5.996259396508728	0.8528675443890279	9.061098310972568	-27.129674818204485	4.452618463840398	-10.13216959850374	-13.022444123441396	19.486284313965086	10.399003502992521	-2.004987348129676	12.201993994264338	23.264339150623442	12.062344091770573	18.617207999002495	78.70947731022443	88.90523388229425	87.6471291850374	52.355361614214466	55.57232020723193	7.305486323690772	13.403989991271821	38.95760503017456	18.521196025685786
4.447500000000001	537.6160613715713	-32.68952670822944	-31.213217863092268	-20.07605964937656	-24.06109725236908	3.44638508902743	-0.15835416284289217	-1.7431417027431433	-18.98503777456359	8.880300303241892	14.496259396508728	29.35286684438903	5.561097310972567	3.370324181795512	-1.0473815361596017	-15.13216959850374	-7.022443923441397	-2.013715486034913	-14.60099739700748	12.995011451870322	33.201993994264335	6.7643391506234405	31.06234309177057	66.1172039990025	82.20947831022443	59.405238882294256	41.64713118503741	38.35536061421447	33.57231920723192	0.30548602369077216	35.90399099127182	22.957607030174557	4.521197025685783
4.45	429.1160613715708	-52.68953670822944	-39.21321686309227	-12.076059849376561	-8.56109725236908	-14.553615910972567	-12.158354162842892	-4.743142302743143	3.014962625436409	-1.1197006967581054	12.996259396508728	22.352867844389028	7.561097310972567	12.870324181795512	22.9526184638404	17.86783040149626	2.977556076558603	20.986284313965086	1.8990029029925184	15.995012451870323	20.70199599426434	34.26433915062344	42.06234309177058	78.61720799900249	61.20947831022445	36.40523788229426	40.14713118503741	19.35536061421446	-12.42768079276808	47.80548432369077	11.903989991271821	10.457606030174562	5.521197025685783
4.452500000000001	438.6160613715713	-43.18951670822946	-18.21321686309227	-23.57605954937656	-19.56109725236908	-11.553616910972565	-11.658354162842892	5.756857897256857	2.014962625436409	-5.619700596758106	-5.003740703491272	-15.647132255610973	9.561098310972564	-3.629675918204488	-8.547381536159602	11.36783040149626	20.977555076558602	15.986284313965086	30.899001502992522	3.9950124518703243	1.7019953942643387	59.76434115062344	60.06234609177057	56.1172079990025	39.20947531022444	54.90523688229426	42.64713218503741	6.855361614214464	28.572318207231923	20.80548532369077	9.903988991271824	1.9576060301745617	21.021197025685783
4.455	377.1159613715711	-38.68953670822944	-19.713217863092275	-24.07605964937656	-16.06109825236908	3.44638508902743	-11.658354162842892	-1.2431424027431426	4.014962625436409	-10.119700696758105	12.496259396508728	22.852867844389028	-8.438902689027433	4.870324181795512	9.452617463840397	-33.13216859850374	6.977556076558603	12.486283313965089	14.89900250299252	26.995013451870328	33.70199499426434	49.26433715062345	74.56234309177057	55.11720699900249	64.70947331022444	49.905234882294266	12.647132185037407	7.3553626142144655	15.07231920723192	0.8054861236907715	-8.596010008728179	10.957606030174562	19.021196025685782
4.4575000000000005	473.1159613715711	-40.189526708229465	-14.213215863092273	-13.576059849376561	-5.0610982523690815	-17.553615910972567	-8.158354262842892	-24.243142102743143	4.514962625436411	-5.619700596758106	-15.503740503491272	13.352867844389028	-31.938903689027434	3.870324181795512	15.452617463840397	13.86783040149626	4.977556076558603	8.986284313965086	2.8990023029925185	38.49501345187032	65.20199799426435	80.76434115062344	60.06234609177057	87.61720399900248	31.70947631022444	-7.594763117705735	12.647132185037407	15.355361614214464	8.072320207231918	-17.194513676309228	23.90398999127182	2.9576060301745635	0.5211970256857832
4.46	272.6159613715711	-48.18952670822944	-27.71321686309227	11.923940150623439	-10.061098252369082	-10.553615910972567	-8.158354262842892	-0.24314210274314263	-8.985037374563591	-16.619700596758104	-2.5037405034912714	-4.1471319556109725	-3.4389027890274333	-3.629675918204488	3.4526184638403983	0.36783080149625924	8.977557076558604	-10.513715686034914	46.399002502992516	56.995012451870316	64.20199799426435	68.26433715062345	39.562342091770574	39.11720599900249	-15.29052348977556	6.905236882294265	10.647131185037406	4.855361614214464	-1.9276807927680792	10.305485323690771	-1.596010108728179	9.457606030174562	-13.978803074314216
4.4625	276.6160613715708	-51.689526708229465	-26.213215863092273	-30.076059849376563	-30.06109705236908	15.44638508902743	0.34164583715710783	-9.243142102743143	-4.485037274563591	-4.119700796758106	-11.003740503491272	-14.147132255610973	-2.4389028890274336	3.370324181795512	12.952618463840398	21.867830401496263	10.977555076558602	43.48628331396509	51.39900050299252	81.49501345187032	54.201993994264335	43.26433915062344	45.062344091770576	-3.882792900997507	21.209476310224442	3.4052368822942647	-2.3528678149625932	-0.14463858578553612	-6.42768069276808	11.305486323690772	-18.096010408728176	-11.042393969825438	2.521197025685783
4.465	178.6158613715711	-64.6895167082294	-26.713215863092266	-51.57605784937656	-7.5610972523690805	-25.55361601097257	0.34164583715710783	13.756856897256856	7.51496362543641	-9.619700696758105	-6.503740603491272	-1.6471320556109719	-6.938902689027433	-9.129675818204488	14.952617463840397	-9.63216959850374	40.4775550765586	60.986285313965084	43.39900150299252	56.995012451870316	60.701996994264334	38.76433715062344	-14.437655908229427	4.117206999002493	18.70947731022444	19.905235882294264	-5.352867714962594	25.355362614214464	20.572319207231924	-9.194513676309228	0.40398969127182127	0.9576060301745617	-6.478802974314217
4.4675	207.1158613715711	-50.18952670822941	-17.21321686309227	-37.57606084937656	-28.06109725236908	-4.053615910972567	3.841645837157108	6.256857897256857	-2.4850374745635913	2.3802993032418946	-1.0037405034912714	-21.647132155610972	-22.938902689027437	17.37032418179551	-15.547381536159602	18.86783040149626	61.47755807655861	35.486284313965086	34.899002502992516	39.99501345187032	25.70199499426434	-19.735660849376558	10.06234509177057	18.11720699900249	21.70947631022444	2.9052368822942647	-8.852867814962593	7.3553626142144655	-13.427680892768079	6.805486323690772	6.403989991271821	0.9576060301745617	13.521196025685782
4.470000000000001	142.11596137157107	-65.1895167082294	-42.71321786309227	-22.076059849376563	-18.56109725236908	-0.053615910972563796	8.341645837157108	-13.743142002743141	1.014962625436409	9.380298303241894	-0.003740603491271699	-27.14713115561097	22.06109731097257	4.370324181795512	0.9526182638403977	54.86783040149625	77.47755707655861	68.9862813139651	51.89900150299251	35.99501245187032	1.7019953942643387	17.264339150623442	38.562345091770574	17.11720699900249	-2.7905236897755614	-12.094763217705735	4.647132185037407	3.3553616142144644	0.0723190072319202	12.805486323690772	1.9039899912718212	-8.542394069825438	-8.478802974314217
4.4725	124.6158613715711	-34.18952670822944	-39.71321686309227	-37.57606084937656	-11.06109625236908	7.446383089027435	-4.158353762842893	-2.243141902743142	9.014961625436412	-12.619700796758105	-0.503740703491272	12.852867844389028	4.061097310972567	-13.629675718204489	59.95262046384039	63.36783340149627	61.47755807655861	66.48628731396508	30.899001502992522	-16.504987348129674	14.20199499426434	-9.23566084937656	10.06234509177057	5.117206999002494	13.209476310224439	13.905236882294265	2.6471321850374068	-9.644638385785536	3.0723192072319208	3.305486323690772	2.9039899912718212	-16.04239416982544	-22.978802974314217
4.4750000000000005	277.6158613715709	-66.68951670822946	-42.213217863092275	-26.076059849376563	-9.06109725236908	-24.053615910972567	-0.15835416284289217	-13.743142002743141	-12.985037274563592	-22.619700696758105	-4.503740503491272	-8.647132155610972	-11.438902589027432	25.370325181795508	57.95261946384039	62.86783340149627	50.9775550765586	53.98628331396509	18.89900250299252	3.9950124518703243	20.20199499426434	16.264339150623442	3.5623440917705738	-4.882792800997508	-0.7905234897755609	16.905236882294265	-22.352867814962593	10.855361614214464	7.072319207231921	9.305485323690771	-11.596010008728179	-33.04239396982544	-7.478803074314217
4.4775	71.11596137157107	-89.68952670822944	-49.21321686309227	-1.576059849376561	-0.061096252369083004	-16.053615910972567	-8.158354262842892	-7.743142202743143	4.014962625436409	-3.119700896758106	-18.00374040349127	8.852868844389029	-9.438902689027433	26.870325181795508	56.95261946384039	47.86783140149626	43.4775560765586	7.986284313965089	0.39900240299251877	27.99501345187032	8.70199499426434	7.7643391506234405	16.562343091770572	16.11720699900249	-5.790523589775562	6.405236882294265	6.147132185037407	-15.644638485785535	12.07231920723192	-9.194513676309228	-22.59601000872818	0.4576060301745617	-6.978802874314217
4.48	24.616061371571277	-95.18952670822944	-22.713218863092266	-28.576059849376563	-26.56109725236908	-12.55361491097257	-12.158354162842892	-0.24314210274314263	1.514962625436409	-6.119700796758106	3.4962593965087283	-8.647132155610972	41.56109631097257	65.87032118179552	64.45262146384039	54.86783040149625	-3.022443823441397	-8.513715686034914	23.399002502992523	-3.504987648129676	-4.298005105735661	-0.7356608493765595	12.562344091770573	-24.38279300099751	2.7094763102244386	10.905235882294264	-2.3528678149625932	-5.644638185785536	0.5723192072319208	-1.194513676309228	-7.596010008728179	3.9576060301745617	-13.478802874314216
4.4825	83.6159613715713	-95.18952670822944	-30.713217863092268	-20.07605964937656	-4.5610982523690815	-9.053615910972567	-1.6583541628428922	0.7568578972568574	-1.4850371745635904	-13.619700896758104	21.99625839650873	11.352867844389028	36.56109831097257	64.3703271817955	55.95261946384039	19.36783140149626	3.977556076558603	19.986284313965086	10.399003502992521	-20.004987548129677	16.70199399426434	15.76433815062344	-0.4376560082294265	-6.382793100997508	-1.2905236897755614	-1.0947632177057356	-9.352867814962593	-18.144638385785534	-6.9276808927680795	-2.694513676309228	-25.09601000872818	-5.542394169825439	-9.978802974314217
4.485	74.11596137157085	-84.68951670822943	-40.713217863092275	-37.07606084937656	-24.06109725236908	-4.053615910972567	-27.15835416284289	-14.743142102743143	-4.485037274563591	-10.619700696758105	-6.503740603491272	44.852867844389024	71.56109631097256	57.87032518179551	13.9526194638404	-7.13216959850374	11.977556076558603	7.986284313965089	3.399002502992519	8.495012451870323	7.701994994264339	-2.73566104937656	-19.937655908229427	-9.882793000997507	-9.790523689775561	6.405236882294265	15.147131185037406	13.355362614214465	-4.9276808927680795	1.305486323690772	-1.596010108728179	5.457606030174562	0.02119702568578319
4.487500000000001	144.1159613715713	-65.68952670822947	-26.713215863092266	-30.076059849376563	-23.06109725236908	-17.553615910972567	-5.6583542628428924	-16.74314190274314	-4.985037474563591	0.3802990032418947	25.49626039650873	49.85286584438903	61.56109931097258	62.370326181795505	0.4526181638403983	0.36783080149625924	3.477556076558603	9.986284313965086	11.899001502992522	-6.004987548129676	9.20199499426434	-3.2356607493765592	-12.937655808229426	-12.382792900997508	6.709476310224439	10.905235882294264	-7.852867814962593	-10.644638385785536	11.57231920723192	-9.694513676309228	-15.596010008728179	-5.042393969825438	-1.9788027743142163
4.49	105.61586137157133	-65.1895167082294	-36.71321586309227	-8.076060049376562	-2.0610972523690805	-14.553615910972567	-19.15835396284289	-9.243142102743143	-1.985037374563591	8.380300303241896	40.49625839650873	64.85287084438902	40.06109631097257	-2.129675818204488	-3.5473814361596014	20.367829401496262	0.4775564765586022	-5.013715686034913	9.89900250299252	-17.004987548129677	-11.79800520573566	-11.23566084937656	1.062344491770573	6.617206999002493	-7.790523689775561	-19.594763117705735	-5.8528679149625935	-4.144638585785536	-5.42768059276808	-4.194513776309228	-23.09601000872818	-6.542394069825439	-6.978802874314217
4.492500000000001	215.1159613715713	-87.68951670822943	-49.71321686309227	-19.57605994937656	-40.06109735236908	-7.053614910972566	-2.158354162842892	-1.7431417027431433	-15.98503717456359	-16.119700796758107	53.49625839650872	40.85286684438903	34.56109731097257	16.37032418179551	18.4526184638404	-6.63216959850374	-4.0224437234413974	19.486284313965086	-17.60099749700748	7.995012451870326	-7.298005005735661	1.7643391506234405	1.5623437917705738	-25.38279300099751	-1.2905236897755614	-2.594763317705736	8.147132185037407	-6.644638285785536	-17.92768079276808	3.305486323690772	-4.596009808728179	-0.5423939698254383	3.521197025685783
4.495	73.61586137157087	-77.18952670822944	-20.713217863092268	-22.57606004937656	-18.06109725236908	-25.053615810972566	10.841644837157107	-24.743142102743143	14.014961625436408	18.380299303241895	68.99625739650874	70.85286584438903	6.561097310972567	23.37032418179551	-3.5473814361596014	-8.63216959850374	-4.522443923441397	-9.013715686034914	1.3990027029925196	2.4950128518703236	5.701994994264339	11.26433915062344	11.062343091770575	19.117205999002493	-0.2905232897755621	-22.094763117705735	-25.852867814962593	-19.144638785785535	-3.4276807927680792	12.305486323690772	-24.59601000872818	7.457605030174564	7.521198025685781
4.4975000000000005	157.1159613715713	-88.18952670822944	-16.71321686309227	-28.576059849376563	-18.56109725236908	-11.553616910972565	-22.658353862842894	-6.243141902743143	3.514962625436409	41.88029830324189	60.49626139650872	40.35286684438903	19.061097310972567	19.870323181795513	6.452618463840398	1.3678302014962593	8.477556076558603	-7.513715686034913	-12.10099739700748	-1.0049874481296754	-2.798004805735661	-14.735660649376559	0.5623442917705743	-18.382793400997507	4.209476310224439	-26.594764117705733	-13.852867714962592	13.855360614214463	-6.9276808927680795	-12.194513576309227	-7.596010008728179	-0.5423939698254383	-4.9788028743142165
4.5	151.61596137157085	-92.68952670822944	-58.71321686309227	-15.576059849376561	-23.56109725236908	-27.053615810972566	-20.658354062842893	-11.743142102743143	1.514962625436409	43.8802993032419	65.99625639650873	-0.6471321556109721	10.56109631097257	-12.629675818204488	1.9526184638403983	2.36783040149626	1.4775558765586023	-10.013715786034913	16.39900350299252	-2.004987348129676	-2.798004805735661	1.7643391506234405	-2.9376560082294265	18.617207999002495	0.20947601022443862	-18.094762817705735	2.1471321850374068	-13.644638485785535	-17.427680692768078	-13.194513676309228	-1.596010108728179	8.957606030174562	-17.478803074314218
4.5025	143.11606137157105	-86.68951670822943	-40.21321686309227	-21.07605994937656	-9.06109725236908	-0.053615910972563796	0.34164583715710783	18.756856897256856	16.01496262543641	58.88030130324189	20.99625839650873	15.852866844389027	-17.938902389027433	-21.62967581820449	9.9526174638404	-5.132169498503741	5.477556076558603	-4.013715686034913	-11.60099769700748	6.995012451870324	0.20199489426433903	-5.23566074937656	-3.4376557082294266	8.61720799900249	-2.290523589775561	3.9052368822942647	-15.352867814962593	12.355361614214464	-13.427680892768079	-4.194513776309228	0.9039897912718207	0.9576060301745617	2.021197025685783
4.505	-406.8840386284289	-87.68951670822943	-42.71321786309227	-44.57605984937656	4.438901747630915	-3.0536159109725673	-14.658354162842892	-6.743142102743143	55.01496362543641	66.88029630324189	-14.003740403491271	23.852867844389028	-7.938902689027433	1.870324181795512	6.452618463840398	7.86783040149626	9.4775570765586	16.486285313965087	-7.100997497007481	-13.504987648129676	2.7019947942643388	-2.2356608493765595	2.062343891770573	-14.882793100997507	-10.290523689775561	-14.594762917705735	-3.8528679149625935	-23.144638385785534	-8.92768079276808	-4.194513776309228	-18.59600970872818	-7.542393969825438	7.521198025685781
4.5075	-431.3840386284289	-85.68951670822943	-47.713215863092266	-0.576059849376561	-18.56109725236908	-14.053615910972567	-6.158354062842892	7.756856897256856	75.01496262543641	31.880299303241895	-0.503740703491272	9.352868844389025	20.56109631097257	-6.129675818204488	-9.047381536159602	-9.63216959850374	-6.522443923441397	-1.513715786034913	-8.60099749700748	-2.004987348129676	-15.29800500573566	-28.735660849376558	-6.937655908229426	-21.38279300099751	-3.290523889775562	-5.594763217705736	-6.852867814962593	2.3553616142144644	5.072319207231921	14.805485323690771	-8.596010008728179	-8.042393869825439	-10.978802974314217
4.510000000000001	-511.8840386284289	-73.18952670822944	-41.21321786309227	-28.076059849376563	-25.561096852369083	-9.053615910972567	14.341645837157108	8.756856897256856	63.0149656254364	13.380299303241895	3.9962593965087283	4.852867844389028	-5.938902689027433	-23.12967581820449	-9.047381536159602	-1.1321696985037404	3.477556076558603	-0.0137156860349128	11.399001502992519	-8.004987548129677	13.20199499426434	7.7643391506234405	-13.937655708229425	-7.882793000997507	-18.29052408977556	-12.094763217705735	-7.852867814962593	2.8553616142144644	-18.927681192768077	-6.694513676309228	5.903989991271821	-4.042394069825439	-28.478803974314214
4.5125	-420.8840386284289	-87.18952670822944	-52.21321786309227	-5.076059449376562	4.938901747630922	-15.553615910972567	16.341644837157105	53.25685789725686	66.0149596254364	-14.119700596758104	5.996259396508728	20.852866844389027	-4.438902689027433	-4.129675618204488	-4.047381636159602	-4.13216939850374	-4.522443923441397	-13.013715686034914	-3.600997397007481	1.4950124518703243	1.2019951942643399	-23.735660849376558	0.06234409177057376	-19.382792800997507	7.709476310224439	4.405236882294265	-23.852867814962593	1.3553616142144644	-13.427680892768079	-17.194513676309228	-1.0960100087281788	5.957607030174563	-11.478802974314217
4.515000000000001	-363.8840386284289	-73.18952670822944	-51.21321786309227	-12.076059849376561	-27.56109715236908	-18.053615910972567	-8.158354262842892	39.25685689725686	69.01496062543642	9.880298303241897	-6.003740603491272	12.852867844389028	-7.938902689027433	0.3703245817955114	3.9526184638403983	-8.13216959850374	8.477556076558603	2.9862840139650872	4.899002502992519	-6.004987548129676	3.2019949942643393	-16.735660849376558	-31.437656908229428	-6.882793000997507	-7.790523689775561	-12.594763117705735	18.147132185037407	-3.6446383857855356	-5.927680792768079	1.805486323690772	-14.096009908728178	-12.542393969825438	5.021197025685783
4.5175	-303.3840386284289	-75.18952670822944	-37.71321686309227	-23.57605954937656	-28.06109725236908	-20.053615910972567	0.8416458371571078	56.256858897256855	26.01496362543641	21.380299303241898	-14.003740403491271	-6.647132155610972	-6.938902689027433	-11.129675818204488	1.9526184638403983	1.3678302014962593	2.477556076558603	5.486284313965087	-17.10099729700748	-0.004987548129675723	-3.2980050057356607	-4.7356608493765595	-8.937655908229427	-27.382794000997507	-0.2905232897755621	-14.094763217705736	-12.852867814962593	4.855361614214464	1.0723192072319208	-7.694513676309228	-20.59601000872818	-17.042394069825438	0.02119702568578319
4.5200000000000005	-264.8840386284289	-78.68953670822944	-33.71321886309227	-28.576059849376563	-6.5610962523690795	-3.5536159109725673	13.841645837157108	71.75685689725685	-16.48503737456359	-4.119700796758106	-8.503740603491272	-0.1471319556109716	-7.938902689027433	-2.6296760182044885	-6.047381636159602	-3.13216949850374	-17.022444123441396	-6.513715686034913	-26.60099649700748	-14.004987448129675	-0.2980049057356604	-25.235660849376558	-1.4376559082294262	5.117206999002494	-13.290523689775561	-0.5947631177057353	3.1471321850374068	10.355361614214464	-0.4276810927680792	-7.694513676309228	22.90398999127182	-23.04239396982544	-10.978802974314217
4.5225	-213.88403862842893	-75.18952670822944	-38.21321686309227	-6.576059949376561	-12.56109725236908	-7.553614910972566	14.841646837157109	52.25685789725686	-1.4850371745635904	2.8802993032418946	-3.003740703491272	9.352868844389025	5.561097310972567	-9.129675818204488	-6.047381636159602	-0.13216939850373954	-15.522444023441398	-16.013715386034914	13.39900250299252	-10.504987548129677	-16.79800470573566	-0.23566064937655895	-9.937655908229427	-16.382793100997507	-8.790523689775561	-7.594763117705735	15.147131185037406	-2.644638485785536	-10.92768079276808	0.8054861236907715	-20.09601000872818	13.457606030174562	-9.978802974314217
4.525	-273.8840386284289	-53.689526708229465	-42.213217863092275	-26.576059849376563	-9.06109725236908	-9.053615910972567	22.841646837157107	37.256855897256855	-7.485037374563591	14.880298303241894	-14.503740603491272	-3.147132055610972	-4.438902689027433	19.370325181795515	-7.547381536159602	7.36783040149626	-20.022443923441397	-1.0137155860349125	-9.60099749700748	-2.004987348129676	7.701994994264339	-0.23566064937655895	-4.9376560082294265	-3.382793200997508	-9.790523689775561	3.4052368822942647	-28.852867814962593	-8.644638385785536	11.57231920723192	-13.694513876309227	-0.5960098087281782	-17.542393769825438	-36.47880297431422
4.5275	-254.88403862842893	-43.18951670822946	-28.21321686309227	-31.57606084937656	-10.561098252369082	4.446385089027437	75.3416468371571	-4.243142102743143	8.514961625436408	7.880299303241895	-6.503740603491272	-13.647132055610971	-13.438902589027432	-7.629675818204488	-28.5473805361596	5.36783040149626	-22.022443923441397	-24.51371668603491	-1.6009973970074807	-23.504987548129677	-19.79800500573566	-4.7356608493765595	1.062344491770573	-11.882793000997507	-5.290523689775561	9.905235882294264	-15.852867914962594	-9.144638385785536	24.57232020723192	-13.694513876309227	-5.096010008728179	-4.042394069825439	-10.478802974314217
4.53	-249.3841386284289	-56.18952670822944	-49.21321686309227	-27.076059849376563	1.9389047476309216	11.946384089027433	54.34164683715711	14.256857897256857	-11.485037374563591	-3.619700596758105	0.9962597965087276	-9.147132155610972	28.06109931097257	-14.629675618204487	8.4526194638404	-1.6321694985037398	0.9775557765586029	8.986284313965086	-6.600997497007481	14.495012451870323	-0.7980050057356607	-11.73566074937656	-18.937655908229427	-13.382793000997507	9.709475310224441	-0.09476291770573475	-1.3528679149625935	11.355361614214464	-28.92767979276808	1.305486323690772	-4.096010108728179	-5.542394169825439	-5.478803074314217
4.532500000000001	-248.38403862842893	-90.68952670822944	-33.71321886309227	-25.576059849376563	-14.06109725236908	9.446383089027435	52.84164683715711	27.75685689725686	1.514962625436409	-21.619700696758105	6.996259396508728	12.852867844389028	-2.4389028890274336	3.370324181795512	-3.0473817361596023	5.36783040149626	-4.0224437234413974	-21.013715686034914	10.899003502992517	2.9950121518703243	0.20199489426433903	-11.73566074937656	-7.437655908229426	-10.882793000997507	-6.790523689775561	-15.094763117705735	-36.85286881496259	-3.6446383857855356	-12.42768079276808	-4.694513476309228	0.9039897912718207	8.957606030174562	-30.478802974314217
4.535	-200.38403862842893	-66.68951670822946	-42.213217863092275	-10.076059849376561	-22.56109725236908	10.446384089027433	70.8416458371571	-13.743142002743141	-0.9850369745635916	9.380298303241894	-19.003740603491273	-3.147132055610972	-14.938902689027433	-10.629675818204488	-0.5473813361596012	-5.132169498503741	-4.0224437234413974	7.486284313965087	-13.60099749700748	-4.004987548129676	-7.798005005735661	-19.735660849376558	-8.937655908229427	0.6172067990024921	-19.29052348977556	-13.094763317705734	-12.852867814962593	-0.14463858578553612	6.572319207231921	-20.194513676309228	-16.09601010872818	-14.542393869825439	11.521197025685783
4.5375000000000005	-271.3840386284289	-59.68952670822944	-46.213215863092266	-7.076059749376561	-19.56109725236908	15.94638508902743	26.341644837157112	2.2568578972568574	-4.485037274563591	4.880299303241895	24.996259396508727	-5.647132255610972	-6.938902689027433	-5.629675918204488	-0.04738113615960238	0.8678301014962599	12.477556076558603	-24.51371668603491	7.399002502992521	4.995012451870324	-4.798005005735661	-11.23566084937656	-25.437656908229428	-2.8827930009975073	-9.790523689775561	-18.094762817705735	-9.852867814962593	-1.644638185785535	-7.927680792768079	-8.694513676309228	-20.59601000872818	13.957606030174562	-10.478802974314217
4.54	-331.8840386284289	-78.68953670822944	-40.21321686309227	-14.076059849376561	-4.061097252369077	35.44638508902743	4.341646837157109	-14.243142202743142	-12.985037274563592	-6.119700796758106	-3.503740403491272	-8.647132155610972	-7.438902689027433	-18.629675618204487	-1.0473815361596017	-3.6321696985037404	-14.522443723441397	-0.5137158860349134	-12.10099739700748	-6.004987548129676	3.7019949942643393	-9.73566084937656	-3.4376557082294266	-19.88279300099751	-10.790523689775561	-5.094763017705736	-2.3528678149625932	-10.144638385785536	-7.927680792768079	-14.694513776309229	3.9039899912718212	-12.042393969825438	-3.978802974314217
4.5425	-313.8840386284289	-61.68952670822941	-41.71321786309227	-21.07605994937656	-10.061098252369082	64.44638108902744	38.84164583715711	-0.7431423027431432	13.01496362543641	-4.619700496758106	-8.003740603491272	-2.147132155610972	-14.438902489027432	-14.629675618204487	-3.5473814361596014	5.867830401496262	0.4775564765586022	6.986284313965087	1.8990029029925184	9.495012451870323	6.701994994264339	-15.735660949376559	-18.937655908229427	8.117207999002494	0.709476110224438	10.905235882294264	-13.352868014962592	-12.644638385785536	-2.927680692768079	0.8054861236907715	-34.09601000872818	-14.542393869825439	1.0211970256857832
4.545	-284.3841386284289	-67.18951670822943	-48.71321686309227	-29.576059849376563	1.438903747630917	79.44638408902743	32.341646837157114	8.25685689725686	2.514962625436409	8.380300303241896	0.49625959650872886	-16.14713205561097	-5.938902689027433	-25.12967581820449	-13.047381536159602	-9.63216959850374	5.977556076558605	-9.013715686034914	-7.600997497007481	-5.504987548129676	20.20199499426434	-4.23566064937656	-15.437655808229426	6.117206999002493	-7.790523689775561	-0.5947631177057353	-5.8528679149625935	-2.1446383857855356	5.572319207231921	-4.694513476309228	-9.596010008728179	-4.542393869825438	1.5211970256857832
4.5475	-238.38403862842893	-90.18952670822944	-64.21321686309227	-11.07605994937656	-14.06109725236908	72.94638408902743	-8.158354262842892	-10.743142102743143	-12.985037274563592	0.3802990032418947	-9.503740603491272	-8.147132155610972	-12.938902889027432	-8.629675818204488	-20.5473815361596	-5.132169498503741	-10.522443923441397	-1.0137155860349125	6.399002502992519	-17.004987548129677	-15.798005205735661	-10.73566084937656	-4.437655808229426	-15.882793000997507	1.7094763102244386	-12.594763117705735	-18.352867514962593	1.8553616142144644	-19.927680592768077	-18.194514076309225	-7.596010008728179	5.957607030174563	-9.478802974314217
4.550000000000001	-212.38403862842893	-66.68951670822946	-39.21321686309227	-11.07605994937656	2.4389007476309175	53.94638408902743	8.841645837157108	-2.7431421027431426	13.51496362543641	-4.119700796758106	-0.003740603491271699	-0.6471321556109721	-1.4389025890274327	-8.629675818204488	-2.5473815361596017	-18.13216929850374	-20.522443923441397	9.986284313965086	-5.600997497007481	-20.504987548129677	-14.79800490573566	-2.2356608493765595	22.562344091770576	-3.382793200997508	5.20947631022444	-8.094763117705735	-0.35286761496259267	-21.144638385785534	-1.9276807927680792	-3.6945135763092276	-18.096010408728176	-6.042393869825438	2.521197025685783
4.5525	-162.38403862842893	-49.189516708229434	-35.713215863092266	-16.576059849376563	26.438901747630922	21.446384089027433	3.341645837157108	-10.743142102743143	-4.985037474563591	7.380299303241895	-10.503740603491272	-10.147132155610972	-4.438902689027433	7.870324181795512	-23.547381536159605	-0.6321695985037401	-10.022443923441397	0.4862844139650875	-18.10099749700748	-3.004987448129676	-9.79800500573566	-30.735660849376558	-14.437655908229427	-4.882792800997508	-0.7905234897755609	-15.094763117705735	-14.352867914962594	5.355361614214464	-4.9276808927680795	-14.194513576309227	-8.596010008728179	0.9576060301745617	7.021198025685784
4.555000000000001	-77.88403862842893	-41.689516708229405	-35.21321586309227	-35.57605984937656	16.93890274763092	5.946386089027435	19.34164583715711	17.25685889725686	-10.485037374563591	-21.119700696758105	-15.503740503491272	-0.1471319556109716	-11.938902789027432	-10.629675818204488	0.4526181638403983	-14.132169698503741	1.9775560765586029	3.986284313965087	-9.10099749700748	-1.504987648129676	23.201994994264343	-7.2356608493765595	-11.437656008229427	-13.382793000997507	1.7094763102244386	-4.594763117705735	3.1471321850374068	-4.144638585785536	-12.927680692768078	4.305486323690772	-14.096009908728178	-3.0423937698254377	-13.978803074314216
4.5575	29.115861371570873	-41.689516708229405	-31.213217863092268	-10.076059849376561	42.938900747630925	17.44638208902743	19.34164583715711	-14.743142102743143	4.014962625436409	-11.119700696758105	2.4962593965087283	1.8528678443890279	-1.938902689027433	3.870324181795512	-19.5473815361596	-13.632169498503739	-6.022443923441397	-25.513714686034916	-18.60099749700748	-26.504987548129677	-13.29800480573566	-6.7356608493765595	-1.4376559082294262	0.1172066990024927	2.7094763102244386	-17.094763317705734	-11.352867814962593	-11.644638385785536	-29.92768079276808	18.305486323690772	-6.596010008728179	-13.042393969825438	-24.97880297431422
4.5600000000000005	-25.384038628428925	-38.18952670822944	-44.21321886309227	-9.57605964937656	51.43890374763093	37.94638608902743	1.8416458371571078	0.7568578972568574	-19.98503717456359	6.380299303241895	-26.00374160349127	-9.147132155610972	6.061097310972569	-29.12967581820449	13.452618463840398	-3.6321696985037404	-4.0224437234413974	-16.013715386034914	-23.10099749700748	-26.004986548129676	-2.298005105735661	-5.73566094937656	-4.9376560082294265	-20.38279300099751	12.209476310224439	-7.594763117705735	4.647132185037407	9.855361614214464	1.5723192072319208	-15.694513676309228	-18.096010408728176	5.457606030174562	-19.478803374314218
4.5625	-4.884038628428925	-44.68953670822941	-51.21321786309227	-16.076059849376563	39.93889974763093	6.446382089027431	-15.658354162842892	-19.74314250274314	-1.985037374563591	-13.619700896758104	-8.003740603491272	-8.147132155610972	-22.938902689027437	-1.1296759182044882	-13.5473817361596	-8.63216959850374	-10.022443923441397	19.486284313965086	12.89900250299252	13.995012451870323	-7.798005005735661	5.2643391506234405	-17.937655708229425	-20.38279300099751	-7.290523689775561	-5.094763017705736	4.647132185037407	6.355361614214464	-6.42768069276808	6.305486323690772	-13.096010008728179	-14.542393869825439	-1.4788025743142175
4.565	124.11586137157133	-33.18953670822941	-54.21321686309227	-13.076059849376561	55.438904747630914	-8.053615910972567	-9.158354162842892	-26.743142102743143	-1.985037374563591	-7.619700696758105	-24.003740603491273	-0.6471321556109721	0.06109751097256755	3.370324181795512	-13.5473817361596	-8.63216959850374	-14.522443723441397	10.986285313965087	-4.100997597007481	10.495012451870323	-16.29800540573566	9.264340150623438	-2.437655808229426	-10.382793000997507	-7.790523689775561	-8.094763117705735	-14.852867614962593	-4.644638285785535	16.57231920723192	-13.694513876309227	-9.096010008728179	1.9576060301745617	-2.478802974314217
4.5675	92.11606137157105	-17.68953670822941	-18.21321686309227	-10.576059749376562	21.438903747630917	-4.553615910972567	-11.158354162842892	23.756858897256855	-6.985037474563591	-15.119700496758105	-15.003740703491271	19.35286884438903	-2.9389025890274327	-4.129675618204488	-16.047381636159603	-16.63216959850374	12.977556076558603	-15.513716086034911	-2.6009972970074813	-10.004987648129676	-4.298005105735661	-12.73566084937656	-14.437655908229427	0.1172066990024927	-2.7905236897755614	6.905236882294265	-11.852867714962592	-7.644638385785536	-1.9276807927680792	-2.1945135763092276	1.4039899912718212	-4.542393869825438	-15.478802874314216
4.57	151.61596137157085	-32.68952670822944	-23.213218863092266	3.42394115062344	45.43890174763091	18.946383089027428	2.341645837157108	-23.743142102743143	-2.4850374745635913	1.8802993032418946	-3.503740403491272	11.852867844389028	-10.938902689027433	-1.1296759182044882	2.9526184638403983	-12.13216969850374	4.977556076558603	-3.013715586034913	-5.600997497007481	10.495012451870323	4.201994994264339	-8.23566084937656	13.562344091770573	-20.88279300099751	-10.790523689775561	-15.094763117705735	-4.852867814962593	-1.644638185785535	-11.92768079276808	2.305486323690772	-22.59601000872818	-12.542393969825438	-15.978803074314218
4.572500000000001	290.1158613715713	-10.189516708229462	-32.21321786309227	13.92394115062344	48.93890274763092	-8.053615910972567	12.341645837157108	5.256857897256857	-3.485037374563591	-14.619700796758107	2.9962593965087283	-24.147132155610972	-15.438902789027434	-7.129675818204488	2.4526184638403983	-1.6321694985037398	-0.5224439234413971	-13.513715786034913	6.899002502992519	0.995012351870324	6.201994994264339	-3.2356607493765592	-7.937655908229426	-8.382793000997507	-8.290523689775561	-2.0947631177057353	-30.352867814962593	4.855361614214464	-1.4276805927680787	-2.1945135763092276	-3.5960099087281785	-20.542394369825438	4.521197025685783
4.575	223.61596137157107	15.810463291770589	-32.21321786309227	6.423940150623439	56.938904747630914	26.94638208902743	6.341644837157107	0.7568578972568574	-19.485037074563593	4.880299303241895	3.9962593965087283	9.852866844389027	2.061097310972567	9.870323181795511	-3.0473817361596023	-14.132169698503741	-24.522443923441397	-10.013715786034913	9.39900250299252	-8.004987548129677	-19.29800500573566	-15.735660949376559	-5.937655908229426	-6.882793000997507	2.2094763102244386	2.4052368822942647	-10.352867814962593	-0.14463858578553612	-7.927680792768079	-4.694513476309228	-2.5960100087281788	-0.042393969825438305	-11.478802974314217
4.577500000000001	302.6158613715709	-12.189516708229462	-46.71321586309227	29.423940150623437	38.93890574763091	-2.0536169109725684	15.341644837157107	6.256857897256857	-4.485037274563591	-5.119700696758105	-0.003740603491271699	3.352867844389028	-3.9389024890274333	5.370324181795512	-4.547381336159602	-11.13216959850374	-6.522443923441397	-3.013715586034913	4.399002502992519	-1.504987648129676	-8.29800500573566	-14.235660949376559	-4.437655808229426	6.617206999002493	0.20947601022443862	-0.09476291770573475	7.647132185037407	-21.644638385785534	-15.927680592768079	-4.194513776309228	-16.596009908728178	13.957606030174562	-5.478803074314217
4.58	243.61596137157085	-4.189516708229405	-12.713214863092276	15.423939150623438	44.938900747630925	9.946383089027428	-31.158355162842888	4.256857897256857	5.014962625436409	11.380299303241895	-7.003740603491272	1.3528676443890273	6.561097310972567	-9.629675818204488	-15.547381536159602	-0.13216939850373954	3.977556076558603	10.986285313965087	-23.10099749700748	-22.004987548129677	0.7019949942643393	-21.235660849376558	-6.937655908229426	-21.88279300099751	13.209476310224439	-9.094763117705735	6.647132185037407	-9.144638385785536	3.5723192072319208	-24.194513676309228	-3.5960099087281785	-21.542393769825438	3.021197025685783
4.5825000000000005	274.6159613715711	-7.189526708229437	-37.71321686309227	10.923940150623439	28.938902747630912	-0.5536169109725684	-12.158354162842892	-7.743142202743143	-9.485037374563591	-4.619700496758106	20.49625839650873	-5.647132255610972	-10.938902689027433	-8.129675818204488	1.9526184638403983	-9.63216959850374	-20.022443923441397	-4.013715686034913	-2.6009972970074813	-22.004987548129677	-12.29800490573566	1.7643391506234405	17.562344091770573	-10.382793000997507	-10.790523689775561	-3.094763017705735	-30.352867814962593	-13.644638485785535	-16.92768089276808	-4.194513776309228	-7.096010008728179	-14.042393969825438	-30.478802974314217
4.585	256.6159613715711	-11.189526708229437	-35.21321586309227	56.92394215062343	30.93890374763093	13.94638508902743	11.841645837157108	7.256858897256855	-15.48503747456359	-12.619700796758105	-18.00374040349127	-4.647132155610972	-7.438902689027433	-5.629675918204488	-4.547381336159602	-1.1321696985037404	-15.522444023441398	-14.513715686034914	-13.100997297007481	-2.5049875481296757	-1.7980049057356604	-1.2356609493765598	-27.937655908229427	-16.882792900997508	9.709475310224441	-1.0947632177057356	-1.3528679149625935	-2.1446383857855356	-22.42768079276808	-21.694513676309228	-4.596009808728179	-3.5423939698254383	3.521197025685783
4.5875	278.6159613715711	-26.689526708229437	-33.71321886309227	39.92394015062344	23.938900747630925	6.946382089027431	-0.6583541628428922	-15.243142302743141	0.514962625436409	-0.119700296758106	2.9962593965087283	-1.6471320556109719	-9.438902689027433	-10.629675818204488	4.952618463840398	-20.13216959850374	-7.522443923441397	-1.513715786034913	-13.100997297007481	-4.504987548129676	-5.298005005735661	-11.23566084937656	-13.937655708229425	-13.382793000997507	-17.29052368977556	-11.594763017705734	-4.352867614962594	6.355361614214464	-19.42768049276808	-11.694513676309228	-19.096009808728176	-6.542394069825439	14.021196025685782
4.59	188.11586137157087	-22.189516708229462	-15.213215863092273	42.423941150623435	12.938900747630917	7.446383089027435	-18.158354062842893	10.756857897256857	-2.9850372745635907	-21.619700696758105	-6.003740603491272	12.352867844389028	-7.938902689027433	-0.6296758182044879	-6.047381636159602	-10.63216959850374	-20.522443923441397	-6.513715686034913	-9.60099749700748	11.49501345187032	-10.29800490573566	1.26433895062344	-21.937655908229427	-10.882793000997507	-25.29052368977556	-19.594763117705735	4.147132185037407	-10.644638385785536	-20.92768079276808	-10.194513676309228	-3.0960102087281793	-8.542394069825438	-13.978803074314216
4.5925	205.11596137157107	2.8104732917705633	-22.713218863092266	60.923937150623445	5.938901747630915	2.9463850890274372	-20.658354062842893	-4.243142102743143	-8.985037374563591	5.380299303241896	-32.50373960349127	-32.14713315561097	-10.438902689027433	-3.1296757182044876	6.952618463840398	15.367829401496259	5.977556076558605	-24.51371668603491	-6.600997497007481	-5.504987548129676	-4.798005005735661	-17.73566124937656	-12.937655808229426	12.617206999002493	15.209475310224438	-3.094763017705735	-12.852867814962593	7.855362614214462	-13.92768079276808	1.305486323690772	12.403989991271821	-3.0423937698254377	-14.478802974314217
4.595000000000001	256.1159613715711	11.810463291770589	-37.213215863092266	48.42394015062344	10.438903747630917	-2.0536169109725684	-7.158354362842893	-10.743142102743143	-1.4850371745635904	9.880298303241897	8.996259396508728	4.852867844389028	4.061097310972567	-22.62967581820449	-26.547382536159603	-20.13216959850374	-20.522443923441397	12.486283313965089	0.899002502992519	7.995012451870326	5.701994994264339	1.7643391506234405	-13.437656008229427	-15.882793000997507	-2.290523589775561	-1.594763017705735	2.6471321850374068	-16.644638385785534	-11.92768079276808	-17.69451387630923	-7.596010008728179	-17.042394069825438	-11.478802974314217
4.5975	194.1158613715711	-3.6895367082294683	-12.713214863092276	81.92393715062344	17.93890274763092	-14.553615910972567	-7.658354062842892	-5.743142202743143	-6.985037474563591	-22.619700696758105	-1.0037405034912714	-12.147132255610972	-7.438902689027433	3.870324181795512	-5.047381536159602	-21.63216959850374	9.977555076558602	-25.513714686034916	-17.60099749700748	4.495012451870324	-8.29800500573566	-3.2356607493765592	-27.437654908229426	2.6172069990024927	-4.790523489775562	7.405236882294265	-25.852867814962593	-21.144638385785534	1.5723192072319208	2.805486323690772	-0.09600960872817943	-18.542394069825438	-2.478802974314217
4.6000000000000005	218.61596137157085	23.31046329177059	-20.713217863092268	74.42394115062343	-1.061096252369076	-6.553616910972568	-20.658354062842893	-6.243141902743143	1.014962625436409	-8.619700696758105	3.9962593965087283	-3.6471322556109724	-8.938902689027433	3.370324181795512	-18.5473812361596	12.36783040149626	-15.022443923441397	-21.013715686034914	-25.100998497007478	-6.004987548129676	-18.29800500573566	-6.7356608493765595	-25.437656908229428	12.617206999002493	-31.79052368977556	-21.094763117705735	5.147132185037407	-19.144638785785535	-18.927681192768077	0.30548602369077216	-7.096010008728179	-4.042394069825439	-21.478802974314217
4.6025	156.1158613715711	-24.189516708229462	-21.713217863092268	88.92394015062344	7.9389027476309195	4.446385089027437	2.841645837157108	10.756857897256857	1.514962625436409	-10.619700696758105	-17.50374030349127	-4.1471319556109725	11.061096310972566	-15.129675818204488	5.4526184638404	-6.13216959850374	-5.022443823441398	-18.013715686034914	-0.600997497007481	-8.504987548129677	-17.29800480573566	-4.7356608493765595	4.562344091770574	9.617205999002495	4.709476310224439	-20.094763117705735	14.647133185037408	1.8553616142144644	1.0723192072319208	-3.6945135763092276	-9.096010008728179	-4.042394069825439	-7.978802974314217
4.605	93.61596137157085	-14.689526708229437	1.286782136907732	77.42394215062343	23.938900747630925	-11.053616910972568	-1.1583541628428922	-18.743142102743143	6.014962625436409	-4.119700796758106	2.4962593965087283	5.352867844389028	-10.938902689027433	1.3703239817955115	-12.547381636159601	-8.13216959850374	5.977556076558605	11.986283313965085	-10.10099739700748	-11.504987448129675	27.701995994264344	11.26433915062344	-11.437656008229427	-29.88279300099751	-7.290523689775561	9.405237882294262	-36.85286881496259	-2.644638485785536	0.5723192072319208	7.805486323690772	-7.096010008728179	-12.542393969825438	-21.978802974314217
4.6075	197.11606137157105	-26.689526708229437	4.786784136907741	76.92394215062345	17.43890274763092	2.9463850890274372	-8.158354262842892	17.25685889725686	-23.98503737456359	-7.119700696758105	-18.00374040349127	1.8528678443890279	-21.438902689027433	-23.12967581820449	-9.047381536159602	-18.13216929850374	-15.022443923441397	-19.513715686034914	-5.100997497007481	-14.004987448129675	1.7019953942643387	1.26433895062344	9.562345091770574	-6.382793100997508	-3.290523889775562	-1.594763017705735	-5.8528679149625935	-1.644638185785535	-11.42768079276808	-19.694513676309228	-7.096010008728179	-19.04239386982544	0.5211970256857832
4.61	90.61596137157107	-28.189526708229437	-1.7132188630922656	71.42394015062344	4.938901747630922	-7.553614910972566	-26.65835416284289	-13.243142102743143	6.014962625436409	4.380299303241895	-18.503740603491273	11.852867844389028	16.061096310972566	6.870324181795512	-14.547381636159603	-26.632170598503738	-15.022443923441397	3.986284313965087	-9.60099749700748	-25.004986548129676	-12.798005105735662	-8.23566084937656	-18.937655908229427	-2.382792900997507	4.209476310224439	-24.094763117705735	-9.352867814962593	4.355361614214466	-8.92768079276808	-5.194513676309228	-3.5960099087281785	-11.542393969825438	1.0211970256857832
4.612500000000001	28.11606137157105	-23.689516708229462	8.286785136907724	54.92394215062343	0.4389037476309241	-30.553615910972567	-14.158354162842892	-15.243142302743141	8.014963625436407	-25.619700696758105	-0.003740603491271699	6.852867844389028	-19.938902689027433	-19.12967581820449	-12.547381636159601	19.36783140149626	4.477556076558603	-11.513715586034913	-15.10099749700748	1.9950126518703248	-17.79800500573566	-10.23566084937656	-8.937655908229427	-1.3827930009975073	15.209475310224438	-3.094763017705735	-2.3528678149625932	-11.144638385785536	-10.92768079276808	-7.694513676309228	-12.096009908728178	-4.542393869825438	5.521197025685783
4.615	72.61606137157105	-10.189516708229462	10.286785136907724	56.423942150623446	1.9389047476309216	14.946385089027437	-8.158354262842892	-17.743142202743144	-16.48503737456359	-1.6197007967581056	-16.003740603491273	-13.647132055610971	-12.938902889027432	1.3703239817955115	5.952618463840398	-14.63216939850374	-9.022443923441397	-6.513715686034913	-6.100997497007481	-0.004987548129675723	-8.29800500573566	-18.73566064937656	-12.437656108229426	-7.882793000997507	-7.790523689775561	-7.594763117705735	-6.852867814962593	-4.144638585785536	-8.42768079276808	-15.194513476309227	3.4039899912718212	-22.04239396982544	-13.478802874314216
4.617500000000001	96.11586137157087	-10.189516708229462	6.786784136907727	43.92393815062344	-8.56109725236908	-22.553615910972567	-8.158354262842892	-27.243142102743143	-10.985037374563591	-9.119700696758105	-8.503740603491272	-8.147132155610972	0.5610977109725663	-0.6296758182044879	-10.547381536159602	-4.63216959850374	-8.522443923441397	-2.513715686034913	-10.600997597007481	-5.504987548129676	-18.29800500573566	-12.235660949376559	-17.437655608229427	-32.88279400099751	-29.29052368977556	-1.0947632177057356	-3.352867714962593	-18.644638585785536	-17.427680692768078	-10.194513676309228	-8.596010008728179	-17.542393769825438	-25.478802974314217
4.62	261.6158613715709	-32.68952670822944	14.786780136907737	31.423941150623442	20.938903747630924	2.4463840890274327	-23.65835416284289	12.756858897256858	-5.985037374563591	-11.119700696758105	-13.003740503491272	-7.647132155610972	-9.438902689027433	-16.62967581820449	-11.547381536159602	5.867830401496262	-11.522443823441396	5.486284313965087	0.899002502992519	-25.50498654812968	5.201994994264339	-8.23566084937656	5.062344091770574	6.117206999002493	-21.79052368977556	-7.594763117705735	0.6471318850374068	-7.144638485785536	9.57231820723192	11.805486323690772	-4.096010108728179	1.9576060301745617	-8.978802974314217
4.6225000000000005	45.11586137157133	-29.18953670822947	15.286780136907723	47.92394015062344	-2.5610972523690805	-9.553615910972567	-8.158354262842892	-3.243142202743143	-7.985037374563591	-0.6197004967581048	-5.003740703491272	-1.6471320556109719	-20.438902689027433	-2.6296760182044885	-6.547381536159602	9.867829401496259	-16.022443823441396	-12.513715486034911	-12.10099739700748	-8.504987548129677	-22.79800500573566	9.76433815062344	-0.937655808229426	-1.3827930009975073	-0.7905234897755609	8.405236882294265	-15.852867914962594	6.855361614214464	3.0723192072319208	15.805486323690772	-18.096010408728176	-23.04239396982544	13.521196025685782
4.625	14.115961371571075	-21.18953670822941	17.28678113690772	20.923941150623442	-13.06109725236908	14.44638508902743	-15.158354162842892	6.256857897256857	-7.985037374563591	-13.119700696758105	-12.503740803491272	-10.647132155610972	-2.4389028890274336	2.870324181795512	-10.547381536159602	-10.13216959850374	-10.522443923441397	1.9862845139650878	16.89900150299252	-16.504987348129674	-14.79800490573566	-0.7356608493765595	-8.937655908229427	-7.382793000997507	-5.790523589775562	4.405236882294265	-3.8528679149625935	2.8553616142144644	-27.42768179276808	-18.194514076309225	-11.096010008728179	11.957607030174563	-20.478802774314218
4.6275	-14.884038628428925	-24.189516708229462	24.28678313690773	14.423939150623438	-26.56109725236908	-9.553615910972567	-9.158354162842892	-4.743142302743143	3.514962625436409	11.380299303241895	-23.003740603491273	-14.647131955610972	-11.938902789027432	11.370324181795512	-15.047381336159601	-16.63216959850374	-32.522442923441396	-7.513715686034913	-14.100997597007481	2.4950128518703236	-11.79800520573566	-10.23566084937656	3.5623440917705738	5.617206999002493	6.709476310224439	-5.594763217705736	-7.352867814962593	-10.144638385785536	-15.927680592768079	-30.694513676309228	25.40399099127182	-12.042393969825438	-3.978802974314217
4.63	3.115961371571075	-42.68953670822944	44.28679313690773	24.923939150623433	-5.561098252369078	-7.053614910972566	-8.658353962842892	-21.743142102743143	-7.985037374563591	-6.119700796758106	-8.003740603491272	-7.147132155610972	2.061097310972567	-6.629675818204488	-10.047381536159602	-10.63216959850374	8.477556076558603	-4.513715686034913	-2.1009975970074812	-29.004987548129677	-5.298005005735661	-28.23565984937656	-17.937655708229425	-6.882793000997507	0.20947601022443862	-5.094763017705736	-13.352868014962592	-0.14463858578553612	-13.427680892768079	-16.19451377630923	-19.096009808728176	-14.042393969825438	-12.478802974314217
4.6325	50.11606137157105	-23.18953670822941	59.28678313690773	11.923940150623439	-9.56109725236908	-5.053615910972567	-13.158354162842892	-2.7431421027431426	-19.98503717456359	-12.619700796758105	-35.00374060349127	3.852867844389028	-23.938902689027433	-10.629675818204488	-14.0473814361596	20.86782940149626	-14.022444023441398	20.486284313965086	-8.60099749700748	-20.504987548129677	-12.798005105735662	-0.7356608493765595	8.062344091770573	-34.38279300099751	-5.290523689775561	-9.094763117705735	-3.8528679149625935	-12.144638385785536	-5.42768059276808	-3.1945138763092285	1.4039899912718212	-19.04239386982544	-26.478802974314217
4.635000000000001	87.61596137157107	-26.189526708229437	54.78678313690773	17.923940150623437	-37.56109715236908	-5.553615910972567	-12.658354162842892	-2.243141902743142	-13.48503747456359	-23.119700696758105	-16.503740803491272	-9.647132155610972	-4.938902589027434	-8.629675818204488	-17.0473815361596	-7.13216959850374	0.9775557765586029	-18.013715686034914	-14.60099739700748	-24.004988548129678	-1.2980052057356612	-25.235660849376558	-17.437655608229427	-4.382793100997508	0.709476110224438	2.9052368822942647	-13.852867714962592	-9.644638385785536	-2.927680692768079	-33.69451267630923	-15.596010008728179	9.457606030174562	-19.478803374314218
4.6375	-74.38403862842893	-37.689516708229405	50.78678313690773	7.423940150623439	-3.0610972523690805	-34.55361591097257	10.341646837157109	-11.243142102743143	-5.485037174563591	-2.6197006967581054	-10.003740603491272	-3.6471322556109724	-12.938902889027432	-5.1296757182044885	-23.547381536159605	-1.6321694985037398	6.477556076558603	-13.513715786034913	0.39900240299251877	-10.004987648129676	-19.79800500573566	-17.23566104937656	-17.437655608229427	-3.882792900997507	-5.290523689775561	-2.594763317705736	0.14713258503740612	-20.644638385785534	-3.92768099276808	-8.694513676309228	-12.596010108728178	-10.542393969825438	-2.978803074314217
4.640000000000001	-103.38403862842893	-39.18953670822944	76.28678313690773	17.923940150623437	7.9389027476309195	-14.053615910972567	-7.158354362842893	-4.243142102743143	12.014962625436409	-12.619700796758105	-6.503740603491272	-6.147132155610972	4.561097310972567	-7.629675818204488	0.4526181638403983	9.867829401496259	-10.022443923441397	-6.513715686034913	-24.60099849700748	-3.504987648129676	-26.298004005735663	1.26433895062344	-15.437655808229426	-12.882793100997507	2.7094763102244386	-19.094763117705735	3.6471321850374068	-6.144638385785536	-10.42768079276808	18.805487323690773	-5.596009908728179	-11.042393969825438	6.521197025685783
4.6425	-30.384038628428925	-56.68953670822941	74.78678313690773	6.423940150623439	4.938901747630922	-3.0536159109725673	-9.658354062842893	-4.243142102743143	-12.985037274563592	-23.119700696758105	-5.003740703491272	-6.647132155610972	-1.4389025890274327	1.870324181795512	-7.547381536159602	-1.6321694985037398	-5.522444023441397	-4.013715686034913	-2.6009972970074813	7.495012451870324	-8.29800500573566	-23.735660849376558	11.062343091770575	-2.382792900997507	-21.29052368977556	-8.594763117705735	-8.852867814962593	-0.14463858578553612	-13.92768079276808	-20.194513676309228	-12.596010108728178	-10.042393969825438	-12.978802974314217
4.6450000000000005	-140.38403862842893	-25.689516708229462	54.78678313690773	36.92393915062343	-14.06109725236908	-14.053615910972567	12.341645837157108	-16.74314190274314	-6.985037474563591	-12.119700596758104	-14.003740403491271	-6.147132155610972	-14.938902689027433	-15.129675818204488	-22.5473815361596	-6.63216959850374	-16.522443923441397	-14.513715686034914	-1.6009973970074807	-21.004987548129677	-20.29800500573566	-10.73566084937656	-6.437655908229426	-8.382793000997507	11.709476310224439	-2.594763317705736	-6.352867814962593	12.855362614214465	-23.42768079276808	1.305486323690772	-11.596010008728179	4.457606030174562	-9.478802974314217
4.6475	-163.3841386284289	-23.689516708229462	72.78678313690773	-11.576059849376561	-18.56109725236908	1.9463840890274327	7.841645837157108	3.2568578972568574	-4.485037274563591	3.3802993032418946	1.4962590965087283	-16.14713205561097	-25.438902689027433	-3.1296757182044876	-5.547381436159602	-34.63216959850374	-6.522443923441397	13.986284313965086	0.899002502992519	-20.504987548129677	-31.79800400573566	-19.735660849376558	-3.4376557082294266	3.1172069990024927	-17.790523889775564	-6.594763117705735	-13.852867714962592	-24.644638385785537	-11.42768079276808	-8.194513676309228	24.90399099127182	-4.042394069825439	-7.478803074314217
4.65	-197.88403862842893	-29.18953670822947	68.78677313690773	3.42394115062344	6.9389027476309195	-8.053615910972567	-16.158354062842893	9.256857897256857	-13.48503747456359	-14.619700796758107	-4.503740503491272	1.8528678443890279	4.561097310972567	-9.629675818204488	-3.5473814361596014	1.3678302014962593	-5.022443823441398	-11.513715586034913	14.39900250299252	12.495011451870326	6.201994994264339	-4.7356608493765595	8.562344091770573	-15.882793000997507	7.709476310224439	-8.094763117705735	-2.3528678149625932	2.3553616142144644	2.5723192072319208	12.805486323690772	-8.596010008728179	18.457605030174562	-4.478803174314217
4.6525	-156.88403862842893	-63.689526708229465	70.28678313690773	11.423940150623439	-12.06109725236908	-4.553615910972567	-5.158354162842892	12.756858897256858	-10.985037374563591	-13.619700896758104	8.496259396508728	-0.6471321556109721	-1.4389025890274327	2.370324181795512	9.452617463840397	0.8678301014962599	-5.022443823441398	-12.513715486034911	-10.600997597007481	3.9950124518703243	-9.79800500573566	-2.2356608493765595	-15.937655908229427	-11.882793000997507	-4.290523789775562	-14.094763217705736	-7.352867814962593	-10.644638385785536	0.5723192072319208	-8.194513676309228	-0.5960098087281782	-21.042393669825437	-18.978803174314216
4.655	-240.38403862842893	-71.68952670822944	80.78678313690773	-2.076059849376561	-11.06109625236908	12.946384089027433	-13.658354162842892	-26.743142102743143	-15.48503747456359	-7.619700696758105	5.496259396508728	-4.647132155610972	-13.938902789027434	-24.62967581820449	-12.547381636159601	11.86783040149626	-5.522444023441397	-5.013715686034913	-11.10099749700748	11.995011451870322	-3.798004905735661	-17.23566104937656	-8.437655908229427	-4.882792800997508	19.209475310224438	-6.094763117705735	-17.85286821496259	-11.644638385785536	-25.42768079276808	-11.194513676309228	-12.596010108728178	-25.54239396982544	-14.478802974314217
4.657500000000001	-330.8840386284289	-71.18952670822944	42.78678313690773	8.423940150623439	-28.561097452369083	-3.5536159109725673	-15.658354162842892	-0.7431423027431432	-6.985037474563591	-11.619700696758105	-10.503740603491272	6.852867844389028	-5.938902689027433	-0.6296758182044879	4.452618463840398	-26.632170598503738	-8.022443923441397	3.4862841139650866	-29.60099749700748	17.995011451870322	-9.29800500573566	-6.7356608493765595	-17.937655708229425	-22.38279300099751	9.709475310224441	-24.094763117705735	-22.352867814962593	-33.14463938578554	-1.9276807927680792	-22.694513676309228	4.403989991271821	-9.042393969825438	1.5211970256857832
4.66	-372.3840386284289	-80.68953670822944	78.28678313690773	-4.576060149376561	-13.06109725236908	-14.053615910972567	-28.15835416284289	-21.243142102743143	-11.485037374563591	-15.619700696758105	-1.5037406034912717	1.8528678443890279	-12.438902689027433	-22.12967581820449	-9.547381536159602	-1.6321694985037398	3.977556076558603	6.486284313965087	0.899002502992519	-5.004987548129676	10.20199599426434	-17.73566124937656	-13.437656008229427	-9.382793000997507	-12.79052378977556	-20.094763117705735	-14.852867614962593	-6.144638385785536	-7.927680792768079	2.805486323690772	-22.09601000872818	-14.042393969825438	-4.478803174314217
4.6625000000000005	-350.8840386284289	-62.689516708229434	44.28679313690773	-14.076059849376561	-10.061098252369082	-11.053616910972568	-1.6583541628428922	0.25685789725685737	-10.485037374563591	5.880299303241895	-4.503740503491272	2.852867844389028	-12.438902689027433	-26.629676818204487	4.952618463840398	1.3678302014962593	-22.522443923441397	-7.513715686034913	-17.60099749700748	-3.004987448129676	-1.2980052057356612	-14.235660949376559	0.5623442917705743	-2.8827930009975073	-18.29052408977556	-18.094762817705735	-4.352867614962594	4.855361614214464	-24.42768079276808	12.805486323690772	-3.0960102087281793	-14.042393969825438	-11.978802974314217
4.665	-436.8840386284289	-76.68952670822944	50.78678313690773	-4.576060149376561	-3.5610972523690805	-9.553615910972567	0.34164583715710783	2.2568578972568574	7.51496362543641	-5.619700596758106	-13.003740503491272	-20.147132155610972	-9.438902689027433	-4.129675618204488	-13.047381536159602	-7.13216959850374	-8.522443923441397	-11.013715886034912	-5.100997497007481	-6.004987548129676	-9.29800500573566	-0.7356608493765595	-6.437655908229426	-4.882792800997508	-9.290523689775561	-10.094763117705735	5.6471321850374085	-18.644638585785536	1.0723192072319208	-3.1945138763092285	-16.09601010872818	-4.542393869825438	-20.978802974314217
4.6675	-406.8840386284289	-36.68953670822947	40.786783136907744	-9.57605964937656	-14.06109725236908	-8.553615910972567	-3.1583543628428927	5.756857897256857	-10.485037374563591	-8.119700696758105	-7.003740603491272	0.3528682443890272	-5.438902789027433	-14.129675918204487	-22.5473815361596	-21.63216959850374	4.977556076558603	-0.0137156860349128	-19.10099749700748	7.495012451870324	-8.29800500573566	-10.23566084937656	0.5623442917705743	-9.382793000997507	-13.290523689775561	-12.094763217705735	-7.852867814962593	-8.144638385785536	-14.427680992768078	8.80548732369077	-22.09601000872818	2.4576060301745617	-7.978802974314217
4.67	-489.88393862842895	-44.18952670822944	23.28678313690773	-30.076059849376563	-3.0610972523690805	-27.55361601097257	-17.15835416284289	-15.243142302743141	-26.98503737456359	-20.619700696758105	-18.503740603491273	-7.147132155610972	-10.438902689027433	-22.62967581820449	-2.0473814361596014	5.36783040149626	-18.5224437234414	-22.513715686034914	-14.60099739700748	-8.504987548129677	-24.79800600573566	-16.23566074937656	8.062344091770573	-6.382793100997508	-17.790523889775564	-21.094763117705735	-6.852867814962593	0.8553616142144644	-24.92768079276808	4.805486323690772	4.403989991271821	-4.542393869825438	-17.978802874314216
4.6725	-464.3841386284289	-69.68952670822944	43.78678313690773	1.423940150623439	-17.06109625236908	-10.553615910972567	1.3416458371571096	-5.743142202743143	3.514962625436409	17.380299303241895	-18.00374040349127	-14.647131955610972	-12.438902689027433	0.3703245817955114	-20.0473815361596	-13.632169498503739	-31.022443923441397	9.986284313965086	-16.60099719700748	-2.5049875481296757	-1.7980049057356604	-2.73566104937656	1.5623437917705738	-23.88279300099751	-3.290523889775562	-13.094763317705734	-16.852867814962593	-26.144638385785534	-12.927680692768078	1.805486323690772	-11.596010008728179	-15.042394069825438	-9.478802974314217
4.675000000000001	-482.3840386284289	-80.68953670822944	30.78678313690773	-10.076059849376561	-9.56109725236908	-13.553615910972567	10.341646837157109	-11.743142102743143	-4.485037274563591	-27.119701696758103	-11.503740703491271	-6.147132155610972	-14.938902689027433	-13.629675718204489	5.4526184638404	-3.13216949850374	-10.022443923441397	1.9862845139650878	-15.10099749700748	-7.004987548129676	3.2019949942643393	-0.7356608493765595	-10.937655808229426	-12.882793100997507	13.70947731022444	-0.09476291770573475	-13.852867714962592	-0.14463858578553612	3.5723192072319208	-8.194513676309228	10.903989991271821	-7.542393969825438	-13.478802874314216
4.6775	-357.8840386284289	-56.18952670822944	27.78678313690773	-10.576059749376562	-17.06109625236908	-24.053615910972567	-23.15835396284289	-19.243142302743145	4.014962625436409	-23.119700696758105	-7.503740603491272	-5.647132255610972	18.561097310972567	8.370324181795512	1.9526184638403983	0.36783080149625924	-1.5224438234413968	-5.013715686034913	3.399002502992519	-2.5049875481296757	-9.79800500573566	-23.23566084937656	10.562343091770572	10.117205999002492	-7.790523689775561	-11.594763017705734	-13.852867714962592	-7.144638485785536	3.0723192072319208	-16.694513576309227	-0.5960098087281782	-8.542394069825438	-15.978803074314218
4.680000000000001	-428.3840386284289	-80.68953670822944	42.28679313690772	-12.576059849376561	2.9389007476309175	-13.553615910972567	-11.658354162842892	-24.743142102743143	-4.985037474563591	11.380299303241895	-3.503740403491272	-6.147132155610972	-19.438902689027433	-11.629675718204489	-0.04738113615960238	6.86783040149626	-8.022443923441397	-5.013715686034913	-7.600997497007481	-6.004987548129676	-7.298005005735661	8.764340150623442	-12.937655808229426	-11.882793000997507	-18.79052338977556	-18.594762917705737	-22.352867814962593	-12.644638385785536	-11.92768079276808	-13.194513676309228	15.40398899127182	-12.042393969825438	-9.478802974314217
4.6825	-433.3840386284289	-69.18952670822944	15.786780136907723	-32.07606084937656	-12.56109725236908	-13.553615910972567	-21.658354362842893	-18.743142102743143	-14.485037574563592	6.380299303241895	-15.003740703491271	-1.1471322556109724	2.561097310972567	19.370325181795515	-6.047381636159602	-14.63216939850374	-14.022444023441398	-6.513715686034913	-13.100997297007481	-22.504987548129677	7.201994994264341	-14.235660949376559	4.062344091770574	-10.382793000997507	-26.790524689775562	8.405236882294265	-5.8528679149625935	-17.644638285785536	0.0723190072319202	-32.194514676309225	-14.096009908728178	-5.042393969825438	5.021197025685783
4.6850000000000005	-413.3841386284289	-66.18953670822944	15.786780136907723	-2.576059849376561	-25.561096852369083	-17.553615910972567	-5.6583542628428924	-11.743142102743143	0.514962625436409	9.380298303241894	14.99626039650873	-20.147132155610972	-9.938902689027433	-8.129675818204488	13.452618463840398	-22.13216959850374	-13.022444123441396	-21.513715686034914	-13.100997297007481	10.995013451870324	-4.798005005735661	8.26433915062344	-6.937655908229426	-12.382792900997508	8.20947731022444	-0.5947631177057353	-28.852867814962593	-9.144638385785536	-16.92768089276808	-22.194513676309228	-13.096010008728179	-27.54239396982544	-25.978802974314217
4.6875	-407.3840386284289	-61.68952670822941	16.286780136907723	-14.076059849376561	-8.06109725236908	-6.553616910972568	-7.658354062842892	-15.743142002743141	-6.485037274563592	-11.119700696758105	-20.003740603491273	-12.147132255610972	-2.9389025890274327	-25.62967581820449	-14.0473814361596	3.86783040149626	-10.022443923441397	-23.513715686034914	0.39900240299251877	-30.004988548129678	-19.29800500573566	-7.2356608493765595	4.062344091770574	6.117206999002493	7.209476310224439	-9.094763117705735	0.14713258503740612	-11.144638385785536	-15.42768089276808	0.8054861236907715	-20.09601000872818	-32.54239396982544	-2.978803074314217
4.69	-500.3840386284289	-50.18952670822941	-1.2132178630922823	-15.576059849376561	-19.06109725236908	-2.0536169109725684	-22.15835456284289	-10.743142102743143	1.514962625436409	13.380299303241895	1.9962591965087277	-5.647132255610972	1.061097010972567	10.370323181795515	-16.047381636159603	-18.13216929850374	-1.5224438234413968	-8.013715686034914	-4.600997497007481	-12.504987348129674	5.701994994264339	-19.735660849376558	-12.937655808229426	-22.38279300099751	-8.790523689775561	-8.094763117705735	-9.852867814962593	-14.644638585785536	-2.4276808927680795	-5.194513676309228	-12.596010108728178	-4.542393869825438	-33.97880397431422
4.6925	-492.8840386284289	-59.189516708229434	-6.213219863092263	-25.576059849376563	-21.56109725236908	-33.05361591097257	-2.158354162842892	11.256857897256857	-1.985037374563591	-8.619700696758105	-29.003740603491273	9.352868844389025	-17.438903089027434	-0.6296758182044879	-21.0473815361596	-11.632169498503739	-19.022443923441397	-7.013715686034913	-22.10099749700748	-4.004987548129676	-1.2980052057356612	-3.2356607493765592	-12.437656108229426	6.617206999002493	-2.290523589775561	-9.594763117705735	-10.852867814962593	4.355361614214466	17.07231920723192	7.305486323690772	-6.096010108728179	-14.042393969825438	-2.478802974314217
4.695	-430.3840386284289	-57.18951670822946	0.7867821369077319	-20.07605964937656	-2.5610972523690805	-5.053615910972567	-4.658353962842892	-8.743142102743143	-6.985037474563591	-14.119700596758104	-2.5037405034912714	2.352867844389028	-1.938902689027433	-10.629675818204488	-24.0473815361596	-20.63216959850374	15.977555076558602	8.486284313965086	-5.600997497007481	5.495012451870324	-6.798005005735661	5.764339150623442	-21.937655908229427	-9.382793000997507	-3.290523889775562	-11.594763017705734	-4.852867814962593	-18.644638585785536	-8.42768079276808	-11.194513676309228	-14.096009908728178	1.9576060301745617	-9.478802974314217
4.697500000000001	-516.8841386284289	-33.18953670822941	-4.213218863092266	-13.076059849376561	-27.06109735236908	-4.553615910972567	-8.158354262842892	-14.243142202743142	-3.9850375745635915	-17.119700696758105	6.996259396508728	-1.1471322556109724	-26.43890368902743	-11.629675718204489	4.952618463840398	14.367831401496261	-8.022443923441397	-11.013715886034912	-6.100997497007481	-6.504987548129676	10.701995994264337	-0.23566064937655895	-3.4376557082294266	-24.38279300099751	-16.290523789775563	-14.094763217705736	-13.852867714962592	-13.144638285785536	-9.92768079276808	25.805487323690777	-23.59601000872818	-15.542393969825438	-20.478802774314218
4.7	-468.8840386284289	-32.18952670822944	-6.713219863092263	-21.57605974937656	1.9389047476309216	-38.55361591097257	-22.658353862842894	-23.743142102743143	5.514962625436409	-18.119701096758106	-8.503740603491272	-7.147132155610972	6.561097310972567	6.870324181795512	-21.0473815361596	-11.632169498503739	-3.022443823441397	11.986283313965085	-12.600997597007481	-6.504987548129676	-16.29800540573566	-15.735660949376559	-5.437655908229426	9.617205999002495	-6.790523689775561	-3.5947632177057356	-34.85286781496259	-3.1446382857855353	6.072319207231921	1.805486323690772	-0.5960098087281782	2.4576060301745617	-18.478802974314217
4.702500000000001	-383.8840386284289	-47.189516708229434	6.786784136907727	-23.57605954937656	-19.56109725236908	-26.05361571097257	-10.158354262842892	-2.7431421027431426	-6.985037474563591	-5.619700596758106	-6.003740603491272	-10.147132155610972	-9.438902689027433	-15.629675918204487	10.452617463840397	-0.6321695985037401	-0.022443723441396557	-10.513715686034914	6.899002502992519	-6.004987548129676	1.2019951942643399	-3.73566094937656	17.562344091770573	-12.382792900997508	-1.7905237897755617	-13.594763017705734	-2.852868014962594	-26.144638385785534	1.5723192072319208	-19.694513676309228	-13.096010008728179	-19.54239396982544	-11.978802974314217
4.705	-459.8840386284289	-31.689516708229462	3.7867831369077294	-4.576060149376561	-5.0610982523690815	-16.053615910972567	-8.658353962842892	-9.743142102743143	-19.485037074563593	4.380299303241895	7.496259396508728	-0.1471319556109716	-14.938902689027433	-15.629675918204487	-12.547381636159601	0.36783080149625924	-1.5224438234413968	-13.513715786034913	2.399002202992519	-7.004987548129676	-10.79800510573566	-13.73566074937656	-10.437655908229427	-9.382793000997507	8.20947731022444	-11.094763117705735	-11.352867814962593	-9.644638385785536	2.5723192072319208	10.305485323690771	-27.096011008728176	-17.042394069825438	-14.478802974314217
4.7075000000000005	-522.8840386284289	-14.689526708229437	-18.21321686309227	-14.576059849376561	-21.56109725236908	-6.553616910972568	-26.15835416284289	-19.74314250274314	-6.985037474563591	-17.619700896758104	7.496259396508728	-0.6471321556109721	-2.4389028890274336	-6.629675818204488	-3.0473817361596023	-11.632169498503739	-4.0224437234413974	-8.013715686034914	-9.10099749700748	-8.004987548129677	-3.2980050057356607	3.2643391506234405	-10.937655808229426	7.117206999002493	-31.79052368977556	-5.094763017705736	2.1471321850374068	-19.144638785785535	-7.927680792768079	-12.194513576309227	-1.596010108728179	-29.042394969825438	-27.978803974314218
4.71	-520.8840386284289	-15.689536708229468	-17.713216863092278	-27.076059849376563	-13.56109725236908	-12.053616910972568	8.341645837157108	1.2568578972568574	-12.985037274563592	-13.619700896758104	-19.003740603491273	-18.147131855610972	-6.438902689027433	-1.1296759182044882	-2.5473815361596017	-11.632169498503739	-12.022444023441397	-10.013715786034913	-8.10099749700748	-14.004987448129675	-0.2980049057356604	-7.2356608493765595	5.562344091770574	10.617206999002493	-32.790524689775566	-7.094763117705735	3.1471321850374068	-10.644638385785536	-8.92768079276808	21.805486323690772	-6.096010108728179	0.4576060301745617	-0.4788031743142174
4.7125	-555.3840386284289	-27.18953670822947	-27.71321686309227	-3.576059849376561	-7.5610972523690805	-28.053615910972567	-6.158354062842892	4.256857897256857	3.514962625436409	4.380299303241895	-5.003740703491272	0.3528682443890272	-21.938902689027433	12.870324181795512	3.4526184638403983	-10.63216959850374	7.477556076558603	10.486284313965086	-7.100997497007481	-7.504987548129676	-9.79800500573566	-9.23566084937656	-9.437655908229427	-13.882793200997508	-6.290523789775562	-15.594763217705736	8.147132185037407	5.355361614214464	1.0723192072319208	-27.694512676309227	-22.09601000872818	-8.542394069825438	-3.978802974314217
4.715	-423.8840386284289	11.310483291770538	-16.213215863092273	-25.076059849376563	-19.56109725236908	-16.053615910972567	0.8416458371571078	0.25685789725685737	-10.985037374563591	11.380299303241895	-2.5037405034912714	2.852867844389028	-4.938902589027434	5.370324181795512	2.4526184638403983	-13.132169798503739	-15.022443923441397	-19.013715686034914	-20.10099749700748	-17.504987548129677	-13.29800480573566	-20.235660849376558	0.5623442917705743	-10.382793000997507	-16.290523789775563	-20.594763117705735	-9.352867814962593	-8.144638385785536	-21.42768079276808	-8.194513676309228	-8.596010008728179	7.957605030174561	-2.478802974314217
4.7175	-585.8840386284289	-28.689526708229437	-19.21321686309227	-19.57605994937656	-32.56109725236908	-3.5536159109725673	6.841645837157108	-4.243142102743143	3.014962625436409	-8.619700696758105	10.496258396508727	-8.647132155610972	-3.9389024890274333	-2.129675818204488	-2.5473815361596017	-17.63216999850374	-5.522444023441397	-17.013715686034914	-2.1009975970074812	-10.004987648129676	17.20199399426434	-3.2356607493765592	-9.937655908229427	-3.382793200997508	2.2094763102244386	3.9052368822942647	2.1471321850374068	-13.144638285785536	0.5723192072319208	-37.194514676309225	-17.59601020872818	-3.0423937698254377	-9.978802974314217
4.720000000000001	-618.3840386284289	-9.689536708229411	-31.713217863092275	-2.576059849376561	-15.061098252369082	-8.553615910972567	-28.15835416284289	-21.743142102743143	-24.485037374563593	-11.619700696758105	-8.503740603491272	-17.647132555610973	-33.93890268902743	-18.129675518204486	-6.047381636159602	-3.13216949850374	-21.522443923441397	10.486284313965086	-8.10099749700748	6.995012451870324	-18.79800500573566	-7.2356608493765595	-7.937655908229426	-44.382794000997514	3.7094763102244386	-18.094762817705735	-26.85286881496259	-22.144638385785534	-5.42768059276808	-18.694513376309228	-28.596009008728178	-9.542393969825438	-12.978802974314217
4.7225	-632.8840386284289	-7.189526708229437	-25.713215863092266	-31.076059849376563	-19.56109725236908	-15.553615910972567	-8.658353962842892	-29.743141102743145	0.514962625436409	2.3802993032418946	7.496259396508728	-17.14713235561097	-6.938902689027433	-21.62967581820449	-1.0473815361596017	-11.632169498503739	-15.022443923441397	-21.013715686034914	-12.10099739700748	-8.004987548129677	4.701994994264339	17.764339150623442	-8.437655908229427	-3.882792900997507	-9.790523689775561	-0.09476291770573475	1.6471321850374068	-19.144638785785535	-23.42768079276808	-12.194513576309227	-21.09601000872818	-27.04239396982544	-14.478802974314217
4.7250000000000005	-595.8840386284289	15.310483291770538	-32.71321786309227	-4.576060149376561	-27.56109715236908	-11.053616910972568	-19.15835396284289	-16.74314190274314	-4.485037274563591	-23.61970069675811	-1.5037406034912717	3.852867844389028	-7.938902689027433	-15.129675818204488	-7.547381536159602	10.867829401496259	-5.022443823441398	-3.013715586034913	-0.600997497007481	-16.504987348129674	-13.79800500573566	-1.7356607493765592	-21.937655908229427	-9.382793000997507	-17.790523889775564	-13.594763017705734	-10.352867814962593	-8.144638385785536	12.07231920723192	-0.6945134763092273	-15.096009808728178	-18.542394069825438	-16.978802974314217
4.7275	-590.3840386284289	24.810483291770538	-12.713214863092276	-21.07605994937656	-14.56109725236908	-15.053615910972567	-18.65835426284289	-5.743142202743143	-7.485037374563591	-5.619700596758106	-9.503740603491272	-5.647132255610972	2.061097310972567	7.870324181795512	-27.0473825361596	-16.63216959850374	-9.522443923441397	-0.5137158860349134	16.89900150299252	-31.504987548129677	5.701994994264339	-6.2356608493765595	-28.437655908229427	-12.882793100997507	-7.290523689775561	1.4052366822942641	1.1471319850374062	2.3553616142144644	6.572319207231921	2.305486323690772	-21.59601000872818	-21.042393669825437	-8.478802974314217
4.73	-511.3840386284289	2.3104632917705885	-48.71321686309227	-18.57606004937656	-8.06109725236908	-27.55361601097257	-1.6583541628428922	4.756857897256857	-19.98503717456359	-8.119700696758105	-7.503740603491272	-20.147132155610972	7.561097310972567	4.370324181795512	-6.047381636159602	0.8678301014962599	4.977556076558603	-15.013715886034912	-20.10099749700748	-20.004987548129677	9.70199499426434	-12.235660949376559	-11.437656008229427	2.6172069990024927	-4.790523489775562	-7.094763117705735	-11.852867714962592	-0.6446386857855355	-8.42768079276808	-2.694513676309228	-1.596010108728179	-28.54239396982544	-21.478802974314217
4.7325	-492.8840386284289	91.3104832917706	-26.713215863092266	-24.07605964937656	-20.56109725236908	-12.55361491097257	16.341644837157105	3.756857897256859	-18.98503777456359	-14.619700796758107	-17.50374030349127	-13.647132055610971	-2.9389025890274327	-9.629675818204488	-6.547381536159602	-7.13216959850374	-16.522443923441397	1.4862843139650872	-12.10099739700748	-16.004987248129677	-25.298006005735658	4.7643391506234405	-2.437655808229426	-5.882792900997508	-10.290523689775561	-3.5947632177057356	-6.352867814962593	-31.644638385785534	10.57231920723192	-10.194513676309228	-21.09601000872818	-7.542393969825438	-26.478802974314217
4.735	-484.3840386284289	92.31047329177056	-36.21321586309227	-27.576059849376563	-27.56109715236908	-12.053616910972568	-15.158354162842892	-18.743142102743143	-10.485037374563591	-3.119700896758106	10.99625839650873	-2.147132155610972	-2.4389028890274336	0.3703245817955114	-17.5473817361596	2.86783040149626	-0.5224439234413971	0.9862842139650869	-3.100997497007481	-4.504987548129676	-4.298005105735661	20.264338150623445	-26.93765490822943	-10.882793000997507	-8.790523689775561	-7.594763117705735	-25.852867814962593	-0.14463858578553612	-7.927680792768079	2.805486323690772	-30.09601000872818	2.9576060301745635	-11.978802974314217
4.737500000000001	-448.3840386284289	104.81048329177054	-32.21321786309227	-14.576059849376561	-25.561096852369083	-20.55361611097257	-3.658354462842892	-27.743142102743143	-13.985037374563591	-2.6197006967581054	2.9962593965087283	-3.6471322556109724	-8.938902689027433	-18.629675618204487	-1.547381636159602	-11.13216959850374	-24.522443923441397	13.986284313965086	-1.6009973970074807	-35.50498654812968	-13.29800480573566	0.7643388506234405	-1.4376559082294262	-6.382793100997508	-1.7905237897755617	10.905235882294264	-13.852867714962592	-33.64463938578554	2.5723192072319208	-10.694513676309228	9.40398899127182	-16.04239416982544	-18.978803174314216
4.74	-477.3840386284289	117.81047329177056	-20.713217863092268	-25.576059849376563	-9.56109725236908	-10.553615910972567	-0.6583541628428922	-32.24314210274314	0.014962425436408466	-5.619700596758106	-8.503740603491272	-14.647131955610972	-4.438902689027433	-10.129675818204488	1.4526184638403983	-1.6321694985037398	-14.022444023441398	-26.013714686034913	-20.10099749700748	-17.504987548129677	-31.79800400573566	-2.73566104937656	-22.437655908229427	-19.88279300099751	-2.7905236897755614	-4.594763117705735	-6.852867814962593	2.3553616142144644	-26.42768079276808	-8.194513676309228	-3.5960099087281785	-6.542394069825439	-12.478802974314217
4.742500000000001	-263.3840386284289	109.81046329177059	-53.21321586309227	-29.076059849376563	-17.06109625236908	-25.053615810972566	-15.158354162842892	-9.243142102743143	-21.98503737456359	-11.119700696758105	11.996259396508728	-24.147132155610972	-1.938902689027433	0.8703238817955121	-9.547381536159602	-5.132169498503741	-14.522443723441397	-9.013715686034914	2.399002202992519	-3.004987448129676	-16.29800540573566	-17.23566104937656	1.062344491770573	-9.382793000997507	-12.79052378977556	-8.094763117705735	13.147132185037407	-12.144638385785536	-2.4276808927680795	-5.194513676309228	2.4039899912718212	-3.5423939698254383	-8.478802974314217
4.745	-411.88393862842895	104.31047329177056	-48.71321686309227	-29.576059849376563	-0.061096252369083004	-24.053615910972567	8.841645837157108	-15.743142002743141	13.01496362543641	0.3802990032418947	-23.503740603491273	-10.647132155610972	-9.938902689027433	-6.129675818204488	-8.547381536159602	-15.13216959850374	-10.522443923441397	-6.513715686034913	-19.60099749700748	-11.004987748129675	-23.79800500573566	-18.73566064937656	6.062344091770574	-1.8827931009975076	-2.7905236897755614	-1.594763017705735	-4.852867814962593	-9.144638385785536	0.5723192072319208	-22.194513676309228	-27.596009008728178	-12.542393969825438	-19.478803374314218
4.7475000000000005	-471.8840386284289	91.3104832917706	-31.713217863092275	-9.07605994937656	-7.0610972523690805	3.44638508902743	-15.658354162842892	-1.7431417027431433	-20.98503737456359	-9.119700696758105	-14.003740403491271	7.852867844389028	12.061097310972567	-25.12967581820449	-8.547381536159602	-9.63216959850374	-8.022443923441397	-9.513715586034913	1.3990027029925196	-17.504987548129677	-13.29800480573566	-8.73566084937656	-8.937655908229427	-26.882794000997507	10.209475310224438	-24.094763117705735	-7.352867814962593	6.355361614214464	-27.42768179276808	-9.194513676309228	-17.09601000872818	-6.542394069825439	-8.478802974314217
4.75	-503.8840386284289	118.31047329177056	-36.71321586309227	-17.57605994937656	-20.56109725236908	-14.053615910972567	-29.65835416284289	-15.243142302743141	-12.485037374563591	-7.619700696758105	-10.503740603491272	1.3528676443890273	-6.438902689027433	-0.12967561820448736	9.452617463840397	-6.63216959850374	5.977556076558605	-6.013715686034913	-14.60099739700748	-27.004987548129677	-4.798005005735661	-21.735660849376558	-10.437655908229427	-2.8827930009975073	-7.290523689775561	-16.094763017705734	6.147132185037407	-14.144638385785536	4.5723192072319225	-15.694513676309228	-13.596010208728178	-10.542393969825438	-3.978802974314217
4.7525	-528.3840386284289	114.8104832917706	-45.21321586309227	-20.07605964937656	-44.56109705236908	-5.553615910972567	-27.15835416284289	-14.743142102743143	2.514962625436409	4.380299303241895	-2.0037408034912723	-32.64713115561097	-10.938902689027433	-8.129675818204488	-26.0473815361596	-33.13216859850374	-25.522443923441397	11.486285313965084	-14.100997597007481	-3.504987648129676	-19.79800500573566	1.26433895062344	-15.937655908229427	-8.382793000997507	-22.29052368977556	6.905236882294265	-7.352867814962593	-19.644638085785537	-6.42768069276808	-5.6945135763092285	-4.596009808728179	-28.04239396982544	-14.478802974314217
4.755	-490.3840386284289	134.8104632917706	-49.21321686309227	-27.576059849376563	-14.56109725236908	-24.053615910972567	2.341645837157108	-9.243142102743143	3.514962625436409	18.380299303241895	-14.503740603491272	-3.147132055610972	11.061096310972566	-23.62967581820449	-4.547381336159602	-18.63216939850374	4.477556076558603	-2.513715686034913	-21.600997497007484	-6.004987548129676	-1.7980049057356604	-7.7356608493765595	-17.437655608229427	-14.382792900997508	-6.290523789775562	8.905237882294266	-8.852867814962593	-10.144638385785536	-7.927680792768079	-23.694513676309228	-24.59601000872818	3.9576060301745617	-3.978802974314217
4.7575	-478.8840386284289	142.8104632917706	-21.713217863092268	-17.07605974937656	-5.0610982523690815	-0.053615910972563796	-26.15835416284289	-17.743142202743144	0.014962425436408466	-36.1197006967581	-11.503740703491271	-9.647132155610972	-7.438902689027433	-14.129675918204487	-7.047381536159602	2.36783040149626	-14.022444023441398	-19.513715686034914	-7.600997497007481	-3.004987448129676	-1.7980049057356604	-11.23566084937656	-0.4376560082294265	-8.882793000997507	-9.290523689775561	-8.094763117705735	-12.852867814962593	-10.144638385785536	-10.92768079276808	-13.694513876309227	-0.5960098087281782	-14.042393969825438	-28.478803974314214
4.760000000000001	-536.3840386284289	125.31046329177053	-46.71321586309227	-3.576059849376561	-3.0610972523690805	-21.55361551097257	-2.658354162842892	-8.743142102743143	-23.48503737456359	-10.119700696758105	-0.503740703491272	-7.147132155610972	-17.438903089027434	17.87032418179551	-13.5473817361596	6.36783040149626	-7.522443923441397	-17.013715686034914	-19.60099749700748	-0.5049877481296763	-17.29800480573566	11.76433915062344	2.062343891770573	-9.882793000997507	3.7094763102244386	-11.594763017705734	-18.352867514962593	-1.1446379857855362	5.072319207231921	-8.694513676309228	1.9039899912718212	-13.042393969825438	7.521198025685781
4.7625	-547.3840386284289	120.81048329177054	-54.21321686309227	-36.57605984937656	-5.561098252369078	-12.55361491097257	-19.15835396284289	-17.743142202743144	-2.9850372745635907	-13.119700696758105	-24.503740603491273	-9.647132155610972	2.061097310972567	4.870324181795512	-2.0473814361596014	-33.63216959850374	-11.522443823441396	-6.013715686034913	-20.10099749700748	-2.004987348129676	-27.79800500573566	-2.73566104937656	-4.437655808229426	-31.88279300099751	-17.29052368977556	11.905236882294265	-9.852867814962593	-13.644638485785535	-6.9276808927680795	-6.694513676309228	-20.09601000872818	4.957606030174562	-4.9788028743142165
4.765000000000001	-519.3840386284289	135.81047329177056	-53.21321586309227	-10.576059749376562	-0.061096252369083004	-11.553616910972565	-13.158354162842892	-14.243142202743142	11.014962625436409	-18.619700396758105	-13.003740503491272	-5.647132255610972	-15.438902789027434	-17.629676218204487	-5.047381536159602	-5.132169498503741	-26.522444923441395	-14.513715686034914	0.39900240299251877	-16.504987348129674	0.7019949942643393	-7.7356608493765595	-9.937655908229427	1.6172069990024927	-0.7905234897755609	-6.594763117705735	7.147132185037407	1.3553616142144644	2.5723192072319208	-42.19451367630923	-9.596010008728179	-1.5423941698254389	-7.978802974314217
4.7675	-539.3840386284289	123.31046329177059	-45.21321586309227	-36.57605984937656	-16.06109825236908	-11.053616910972568	-13.158354162842892	-2.7431421027431426	-4.985037474563591	7.880299303241895	-0.503740703491272	-11.647132055610971	2.061097310972567	-6.629675818204488	-0.5473813361596012	-12.63216959850374	12.977556076558603	-15.013715886034912	-20.10099749700748	-13.504987648129676	-19.79800500573566	-17.73566124937656	-26.93765490822943	9.617205999002495	-14.790523789775563	-26.094764117705736	-13.852867714962592	-0.6446386857855355	-5.927680792768079	11.805486323690772	12.403989991271821	-3.0423937698254377	-21.478802974314217
4.7700000000000005	-499.8840386284289	118.31047329177056	-40.713217863092275	-11.576059849376561	-13.56109725236908	-8.553615910972567	3.341645837157108	-2.243141902743142	10.014962625436409	-4.119700796758106	-5.503740603491272	-11.647132055610971	-4.438902689027433	-14.129675918204487	-19.5473815361596	15.867829401496259	-1.0224440234413974	-11.513715586034913	-8.60099749700748	-19.004987548129677	-11.79800520573566	-1.2356609493765598	-13.937655708229425	-8.882793000997507	-4.290523789775562	-7.594763117705735	-16.352867714962592	-6.144638385785536	-25.42768079276808	-25.194513676309228	-22.09601000872818	-14.542393869825439	-7.978802974314217
4.7725	-537.8840386284289	120.81048329177054	-46.213215863092266	-27.076059849376563	-25.561096852369083	-18.053615910972567	-8.158354262842892	-5.743142202743143	-20.98503737456359	-4.119700796758106	-9.003740603491272	2.852867844389028	-3.9389024890274333	-8.629675818204488	-31.0473815361596	-16.13216949850374	-6.022443923441397	-13.013715686034914	-16.10099789700748	-16.004987248129677	-0.2980049057356604	-4.23566064937656	-24.937655908229427	-14.382792900997508	-10.290523689775561	-16.594763117705735	-4.352867614962594	2.3553616142144644	2.0723192072319208	-18.694513376309228	-22.59601000872818	7.957605030174561	-25.478802974314217
4.775	-551.8840386284289	141.81047329177056	-59.71321686309227	-29.576059849376563	-30.56109725236908	-17.553615910972567	-16.158354062842893	4.256857897256857	-9.485037374563591	-25.119700696758105	-1.0037405034912714	-27.14713115561097	-12.938902889027432	-4.129675618204488	-16.047381636159603	-21.13216959850374	-25.522443923441397	-18.013715686034914	-24.10099749700748	-2.5049875481296757	-21.79800500573566	-16.23566074937656	-11.437656008229427	-13.382793000997507	-18.79052338977556	-11.594763017705734	-17.352868014962596	-27.144638385785534	-4.427680692768079	5.805486323690772	3.4039899912718212	-13.542393969825438	-26.478802974314217
4.7775	-590.3840386284289	135.81047329177056	-60.71321686309227	-23.57605954937656	-20.06109725236908	-2.5536149109725663	-6.158354062842892	-8.243142102743143	9.014961625436412	-5.119700696758105	6.996259396508728	12.352867844389028	11.561097310972567	-11.129675818204488	-8.047381536159602	-16.13216949850374	-2.022443923441397	-7.013715686034913	17.39900150299252	-16.004987248129677	-1.2980052057356612	-13.73566074937656	-21.437655908229427	-16.382793100997507	-4.790523489775562	-2.594763317705736	-2.3528678149625932	-9.144638385785536	9.072318207231923	-6.194513776309228	7.403989991271821	4.457606030174562	1.5211970256857832
4.78	-590.8840386284289	117.81047329177056	-57.21321786309227	-44.57605984937656	-7.5610972523690805	-13.053614910972566	8.341645837157108	-11.243142102743143	-3.9850375745635915	3.3802993032418946	1.9962591965087277	-20.647132155610972	-6.438902689027433	-3.1296757182044876	-4.547381336159602	17.86783040149626	-16.022443823441396	-15.013715886034912	1.3990027029925196	-15.504987948129674	8.70199499426434	-23.23566084937656	-10.437655908229427	-2.8827930009975073	-18.29052408977556	-19.094763117705735	-5.8528679149625935	-9.644638385785536	-19.42768049276808	-26.194513676309228	-24.59601000872818	-0.5423939698254383	-11.978802974314217
4.782500000000001	-621.3840386284289	99.31048329177054	-58.71321686309227	-20.576059849376563	8.43890274763092	-10.053615910972567	-15.158354162842892	-3.243142202743143	-10.985037374563591	-5.119700696758105	5.996259396508728	-3.147132055610972	-11.438902589027432	5.870324181795514	-1.0473815361596017	0.36783080149625924	8.977557076558604	-30.513714686034913	-5.100997497007481	-11.504987448129675	-15.29800500573566	-23.735660849376558	5.562344091770574	-7.882793000997507	-10.290523689775561	1.9052368822942647	0.6471318850374068	1.8553616142144644	-22.92768079276808	-14.194513576309227	18.903990991271822	-10.042393969825438	-15.478802874314216
4.785	-650.3840386284289	91.81046329177053	-79.71321686309227	-21.07605994937656	-32.56109725236908	-9.553615910972567	4.841646837157105	-18.24314200274314	-6.485037274563592	-9.119700696758105	-16.503740803491272	-6.647132155610972	-11.938902789027432	-2.129675818204488	-24.0473815361596	-18.13216929850374	-19.522443923441397	-16.013715386034914	-2.6009972970074813	-4.504987548129676	-2.798004805735661	-5.23566074937656	-9.937655908229427	-8.382793000997507	-18.29052408977556	-4.594763117705735	-10.852867814962593	-11.144638385785536	-8.42768079276808	10.805486323690772	-15.096009808728178	-2.542393569825439	-18.478802974314217
4.7875000000000005	-606.3840386284289	70.31046329177053	-52.21321786309227	-30.576059849376563	-43.56109765236908	-9.053615910972567	-22.658353862842894	-31.743142102743143	-31.98503737456359	-11.619700696758105	-19.503740603491273	-6.647132155610972	-0.438902689027433	2.870324181795512	10.452617463840397	-9.63216959850374	-5.522444023441397	-1.513715786034913	-4.100997597007481	4.995012451870324	-15.29800500573566	-0.23566064937655895	-9.437655908229427	-8.382793000997507	-6.790523689775561	-17.094763317705734	-11.852867714962592	-23.144638385785534	-11.92768079276808	-8.694513676309228	-24.59601000872818	-8.042393869825439	-11.478802974314217
4.79	-608.8840386284289	78.81047329177056	-65.71321686309227	-34.07605984937656	-30.06109705236908	-21.55361551097257	16.841644837157105	-15.743142002743141	-8.985037374563591	-26.619701696758106	-11.003740503491272	-24.147132155610972	-0.438902689027433	-8.629675818204488	-0.5473813361596012	-0.13216939850373954	3.977556076558603	-9.513715586034913	-13.60099749700748	5.495012451870324	-1.2980052057356612	-18.23566054937656	-19.937655908229427	-24.38279300099751	13.209476310224439	-18.094762817705735	0.6471318850374068	-22.644638385785534	-3.92768099276808	-30.694513676309228	-25.59601000872818	0.9576060301745617	-1.9788027743142163
4.7925	-660.3840386284289	60.81046329177059	-56.21321686309227	-39.07605984937656	-4.5610982523690815	-3.5536159109725673	3.341645837157108	-17.243142102743143	-19.98503717456359	-3.119700896758106	-21.003740603491273	1.3528676443890273	-3.4389027890274333	0.3703245817955114	-13.5473817361596	-38.13216859850374	1.9775560765586029	4.486284313965087	-22.10099749700748	2.4950128518703236	-19.79800500573566	-2.73566104937656	-2.437655808229426	3.6172069990024927	-26.29052368977556	-7.594763117705735	-16.852867814962593	-9.144638385785536	-9.92768079276808	-26.194513676309228	7.403989991271821	0.9576060301745617	-6.478802974314217
4.795	-660.8840386284289	39.81047329177056	-61.21321686309227	-29.576059849376563	-9.06109725236908	-18.553615910972567	-6.658354162842892	-6.243141902743143	2.514962625436409	-4.619700496758106	-5.503740603491272	-7.647132155610972	0.06109751097256755	-5.629675918204488	-3.5473814361596014	3.36783040149626	-14.522443723441397	-18.513715686034914	3.899002502992519	-8.004987548129677	-10.29800490573566	7.7643391506234405	-16.937656308229425	1.1172069990024927	-15.790523689775561	-2.594763317705736	-10.352867814962593	-25.644638385785534	-12.927680692768078	-20.694513676309228	-20.09601000872818	-0.042393969825438305	-8.478802974314217
4.7975	-656.3840386284289	32.810483291770595	-66.21321686309227	-28.576059849376563	-8.06109725236908	-17.053615910972567	5.84164483715711	-12.243142102743143	-6.985037474563591	3.3802993032418946	-1.0037405034912714	-17.14713235561097	-15.938902589027432	6.370324181795512	0.9526182638403977	-1.6321694985037398	-12.022444023441397	2.9862840139650872	-7.100997497007481	2.4950128518703236	-5.298005005735661	-6.7356608493765595	7.062344091770574	-5.382793000997507	-13.79052388977556	-14.594762917705735	-1.852867714962593	-33.64463938578554	12.57231920723192	-12.194513576309227	-16.596009908728178	-6.542394069825439	-14.478802974314217
4.800000000000001	-659.8840386284289	27.31046329177059	-77.71321676309228	-19.57605994937656	-15.561098252369078	-31.053615910972567	3.841645837157108	-24.743142102743143	-3.9850375745635915	-10.619700696758105	-14.003740403491271	-22.647132155610972	-10.438902689027433	-15.629675918204487	-11.547381536159602	-7.13216959850374	6.977556076558603	-7.013715686034913	5.899002502992519	0.995012351870324	-15.798005205735661	5.2643391506234405	-26.93765490822943	-19.88279300099751	-8.290523689775561	1.4052366822942641	-21.852867814962593	11.855361614214464	-22.92768079276808	-11.194513676309228	13.903990991271822	-3.5423939698254383	-4.478803174314217
