# Supplementary material for: Anisotropic exchange interaction of two hole-spin qubits
Source: Nat Phys. 2024 May 6;20(7):1152–7. doi: 10.1038/s41567-024-02481-5 (PMC11631753; doi:10.1038/s41567-024-02481-5)
Supplement: Supplementary file 3 — All data shown in Fig. 2. [file 41567_2024_2481_MOESM3_ESM.zip]

Archive with 5 entries (5 files):
- fig2/fig2a_data_VB-780.txt
- fig2/fig2a_data_VB-800.txt
- fig2/fig2a_data_VB-830.txt
- fig2/fig2b_data.txt
- fig2/fig2c_data.txt
