# Supplementary material for: Anisotropic exchange interaction of two hole-spin qubits
Source: Nat Phys. 2024 May 6;20(7):1152–7. doi: 10.1038/s41567-024-02481-5 (PMC11631753; doi:10.1038/s41567-024-02481-5)
Supplement: Supplementary file 3 — All data shown in Fig. 2. [file 41567_2024_2481_MOESM3_ESM.zip › fig2/fig2a_data_VB-780.txt]

detuning(meV)	J(MHz/h)	J error(MHz/h)
-1.2592592592592593	15.676427027614181	2.0
-1.385185185185185	13.115733537283347	2.0
-1.511111111111111	10.733812740125082	2.0
-1.6370370370370373	10.202466327224435	2.0
-1.7629629629629628	8.389243701209637	2.0
-1.8888888888888888	7.79958240668055	2.0
-2.0148148148148146	7.213787119742854	2.0
-2.140740740740741	6.90285058163731	2.0
-2.2666666666666666	6.594157825985825	2.0
-2.3925925925925924	6.306718385656218	2.0
-2.5185185185185186	6.17447242792224	2.0
-2.644444444444444	5.835185527608644	2.0
-2.7703703703703706	5.304803471387842	2.0
