# Supplementary material for: Anisotropic exchange interaction of two hole-spin qubits
Source: Nat Phys. 2024 May 6;20(7):1152–7. doi: 10.1038/s41567-024-02481-5 (PMC11631753; doi:10.1038/s41567-024-02481-5)
Supplement: Supplementary file 3 — All data shown in Fig. 2. [file 41567_2024_2481_MOESM3_ESM.zip › fig2/fig2a_data_VB-800.txt]

detuning(meV)	J(MHz/h)	J error(MHz/h)
-1.1018518518518519	210.10958517818818	4.5
-1.416666666666667	132.73312740125186	4.5
-1.5740740740740742	102.56819422262942	4.5
-1.762962962962963	83.50968581172313	4.5
-1.9203703703703707	76.82024092353666	4.5
-2.0777777777777775	64.29176977349704	4.5
-2.235185185185185	58.78465255437446	4.5
-2.3925925925925924	53.74608079774919	4.5
-2.5500000000000003	48.89071824797895	4.5
-2.7074074074074077	44.70851448633795	4.5
-2.8648148148148147	41.10806186615791	4.5
-3.022222222222222	38.51898476076259	4.5
-3.1796296296296296	34.246900595278234	4.5
-3.337037037037037	31.39744058304359	4.5
-3.494444444444445	31.132041530991746	4.5
-3.6518518518518515	29.36490583298181	4.5
-3.8092592592592593	29.001377931351303	4.5
-3.966666666666667	24.387149829365917	4.5
-4.124074074074073	24.888566315600627	4.5
-4.2814814814814826	24.085242369827892	4.5
-4.407407407407407	22.197137867380462	4.5
-4.564814814814816	25.525539544494052	4.5
-4.722222222222222	21.706728676931846	4.5
-4.87962962962963	21.623995785572845	4.5
-5.037037037037037	19.739346844483094	4.5
-5.194444444444445	17.930377920403885	4.5
-5.351851851851851	15.49132621595092	4.5
-5.5092592592592595	21.946652764095802	4.5
-5.666666666666667	20.233663723410586	4.5
-5.824074074074074	19.29795539884705	4.5
-5.981481481481482	21.34963276359963	4.5
-6.138888888888889	20.68031990670613	4.5
