# Supplementary material for: Anisotropic exchange interaction of two hole-spin qubits
Source: Nat Phys. 2024 May 6;20(7):1152–7. doi: 10.1038/s41567-024-02481-5 (PMC11631753; doi:10.1038/s41567-024-02481-5)
Supplement: Supplementary file 3 — All data shown in Fig. 2. [file 41567_2024_2481_MOESM3_ESM.zip › fig2/fig2a_data_VB-830.txt]

detuning(meV)	J(MHz/h)	J error(MHz/h)
-1.6370370370370373	525.0	8.0
-1.7944444444444445	438.0	8.0
-1.951851851851852	415.0	8.0
-2.1092592592592587	350.9644521153166	8.0
-2.2666666666666666	304.0	8.0
-2.424074074074074	261.0	8.0
-2.565740740740741	223.80401629449278	8.0
-2.723148148148148	200.97314345756632	8.0
-2.8805555555555555	182.26356834781265	8.0
-3.037962962962963	161.93621929639602	8.0
-3.1953703703703704	157.12562446698578	8.0
-3.352777777777778	146.50754111917612	8.0
-3.5101851851851853	134.0	8.0
-3.6675925925925927	122.42299558251952	8.0
-3.825	111.7151264884983	8.0
-3.9824074074074076	104.2156553514344	8.0
-4.139814814814814	98.09174961747979	8.0
-4.2972222222222225	92.10060188160581	8.0
-4.45462962962963	86.2059075859733	8.0
-4.612037037037037	80.7648616682884	8.0
-4.769444444444444	75.87568214401897	8.0
-4.926851851851852	73.19940495681143	8.0
-5.084259259259259	67.03252313222526	8.0
-5.241666666666667	65.61527736026073	8.0
-5.399074074074074	59.938756673684864	8.0
-5.55648148148148	56.022551358566815	8.0
-5.713888888888889	54.445158695740844	8.0
-5.871296296296297	51.703174051749286	8.0
-6.0287037037037035	49.597917497210986	8.0
-6.186111111111111	47.29371959012241	8.0
-6.343518518518518	45.90885943365252	8.0
-6.500925925925926	42.02001463355476	8.0
-6.658333333333333	40.52204776162238	8.0
-6.81574074074074	39.500943666454624	8.0
-6.973148148148148	38.00602981194512	8.0
-7.146296296296297	35.65828486417999	8.0
-7.303703703703704	33.918929553709454	8.0
-7.4611111111111095	36.734966791260426	8.0
-7.618518518518519	30.24000257756665	8.0
-7.775925925925926	35.45545736309741	8.0
-7.933333333333335	34.61252653095492	8.0
-8.090740740740738	28.555254263963548	8.0
-8.248148148148147	28.573791855988517	8.0
-8.405555555555553	30.7452249671174	8.0
-8.562962962962963	28.77985997781618	8.0
-8.72037037037037	28.759442196551355	8.0
-8.877777777777778	24.58064922626768	8.0
