# Supplementary material for: Anisotropic exchange interaction of two hole-spin qubits
Source: Nat Phys. 2024 May 6;20(7):1152–7. doi: 10.1038/s41567-024-02481-5 (PMC11631753; doi:10.1038/s41567-024-02481-5)
Supplement: Supplementary file 3 — All data shown in Fig. 2. [file 41567_2024_2481_MOESM3_ESM.zip › fig2/fig2b_data.txt]

VB(mV)	J(MHz/h)	J error(MHz/h)
-770	4.557488863900671	2.5528330763171425
-780	7.728382487518797	3.0453816320363156
-800	68.77889920167853	15.54322980116936
-810	97.41502197191771	23.28599961364864
-815	246.730130287691	123.41773681614109
-820	186.4626834893329	58.476331761287554
-830	353.0416892846516	118.89077693376532
