# Supplementary material for: Anisotropic exchange interaction of two hole-spin qubits
Source: Nat Phys. 2024 May 6;20(7):1152–7. doi: 10.1038/s41567-024-02481-5 (PMC11631753; doi:10.1038/s41567-024-02481-5)
Supplement: Supplementary file 3 — All data shown in Fig. 2. [file 41567_2024_2481_MOESM3_ESM.zip › fig2/fig2c_data.txt]

VB(mV)	t(GHz)	t error(GHz)
-770	1.0540106729185148	0.09400884646304622
-780	1.3003482698339817	0.030350563334311246
-800	3.5638164136760246	0.04476027408191038
-810	3.9271421357462613	0.07728996568888291
-815	4.0431167065178295	0.08539562343873311
-820	4.460766715826708	0.11563365489129068
-830	5.823287406569686	0.08239555317614396
