# Supplementary material for: Anisotropic exchange interaction of two hole-spin qubits
Source: Nat Phys. 2024 May 6;20(7):1152–7. doi: 10.1038/s41567-024-02481-5 (PMC11631753; doi:10.1038/s41567-024-02481-5)
Supplement: Supplementary file 4 — All data shown in Fig. 3. [file 41567_2024_2481_MOESM4_ESM.zip]

Archive with 6 entries (6 files):
- fig3/fig3a_data.txt
- fig3/fig3b_data.txt
- fig3/fig3c_data.txt
- fig3/fig3d_data.txt
- fig3/fig3e_data.txt
- fig3/fig3f_data.txt
