# Supplementary material for: Anisotropic exchange interaction of two hole-spin qubits
Source: Nat Phys. 2024 May 6;20(7):1152–7. doi: 10.1038/s41567-024-02481-5 (PMC11631753; doi:10.1038/s41567-024-02481-5)
Supplement: Supplementary file 4 — All data shown in Fig. 3. [file 41567_2024_2481_MOESM4_ESM.zip › fig3/fig3a_data.txt]

detuning(meV)	J(MHz/h) J error (MHz/h)
-10	83.85262237	5
-7.5	90.12812405	5
-5	85.03183606	5
-2.5	89.33076574	5
0	87.75610234	5
2.5	91.48519493	5
5	88.99168797	5
7.5	88.07549351	5
10	88.20561432	5
12.5	82.35408248	5
15	81.37169046	5
17.5	84.78524591	5
20	81.21931672	5
22.5	87.08384694	5
25	85.97484092	5
27.5	84.30278819	5
30	72.86173869	5
32.5	71.76210371	5
-10	83.01995496	5
-7.5	85.77140161	5
-5	86.51049819	5
-2.5	82.38704653	5
2.5	90.93699536	5
5	87.28666434	5
7.5	91.30501391	5
10	88.23702617	5
12.5	87.35977003	5
15	87.38696916	5
17.5	84.58968939	5
20	78.36431636	5
22.5	87.91949166	5
25	75.44969574	5
27.5	85.27410307	5
30	72.37146361	5
32.5	78.70986033	5
35	58.27483667	5
37.5	59.16750713	5
42.5	55.70082536	5
137.5	54.20335014	5
140	64.63753974	5
142.5	67.80403546	5
145	68.16211772	5
147.5	75.62051698	5
150	74.92028815	5
152.5	70.09463825	5
155	76.00062167	5
157.5	78.93538405	5
160	79.52205953	5
162.5	77.71002863	5
165	82.49530589	5
167.5	89.57414856	5
170	86.70921792	5
172.5	84.02929284	5
180	87.07062535	5
182.5	89.09942622	5
185	88.28657742	5
187.5	87.46774219	5
190	85.16539302	5
145	71.00442455	5
147.5	68.80175768	5
150	69.44737441	5
152.5	70.59354092	5
155	72.13933425	5
157.5	73.90302247	5
160	76.51188906	5
162.5	77.76827033	5
165	79.80677322	5
167.5	83.66039218	5
170	82.70794214	5
172.5	84.40070131	5
177.5	84.97345561	5
180	89.34509022	5
182.5	87.02784405	5
185	86.59366433	5
187.5	88.7500066	5
190	89.41211534	5
72.5	17	10
73.5	7	10
