# Supplementary material for: Anisotropic exchange interaction of two hole-spin qubits
Source: Nat Phys. 2024 May 6;20(7):1152–7. doi: 10.1038/s41567-024-02481-5 (PMC11631753; doi:10.1038/s41567-024-02481-5)
Supplement: Supplementary file 4 — All data shown in Fig. 3. [file 41567_2024_2481_MOESM4_ESM.zip › fig3/fig3b_data.txt]

detuning(meV)	J(MHz/h)	J error (MHz/h)
50	53.76116231	5
52.5	62.61708977	5
55	62.39985593	5
57.5	70.73726828	5
60	76.76934527	5
62.5	73.97299495	5
65	78.71989051	5
67.5	78.24122228	5
70	84.71463559	5
72.5	85.7085304	5
75	86.33146024	5
77.5	87.98767064	5
80	88.40893571	5
82.5	89.79303573	5
85	91.15241286	5
87.5	87.69341802	5
90	90.77618525	5
92.5	85.64692804	5
95	85.30123656	5
97.5	85.61864997	5
100	86.07041137	5
102.5	82.19889391	5
105	79.75598378	5
107.5	77.39742735	5
110	73.07558958	5
112.5	73.2309646	5
115	70.70846002	5
117.5	68.23326637	5
120	52.76751637	5
122.5	54.46562607	5
125	49.68488157	5
45	28.58960737	5
47.5	48.4705161	5
52.5	58.92490678	5
55	68.99134794	5
57.5	70.12051158	5
60	72.98113574	5
62.5	76.71083075	5
65	77.07654581	5
67.5	79.62855497	5
70	83.51969205	5
72.5	84.36775917	5
75	86.82788966	5
77.5	89.87599449	5
80	89.19438475	5
82.5	84.86012847	5
85	88.85380586	5
87.5	88.20982534	5
90	90.29902553	5
92.5	87.61364745	5
95	89.46443767	5
97.5	88.47951899	5
100	90.14363253	5
102.5	83.57482835	5
105	79.40364189	5
107.5	82.74806305	5
110	75.94390274	5
112.5	73.31978966	5
115	71.82184258	5
