# Supplementary material for: Anisotropic exchange interaction of two hole-spin qubits
Source: Nat Phys. 2024 May 6;20(7):1152–7. doi: 10.1038/s41567-024-02481-5 (PMC11631753; doi:10.1038/s41567-024-02481-5)
Supplement: Supplementary file 4 — All data shown in Fig. 3. [file 41567_2024_2481_MOESM4_ESM.zip › fig3/fig3c_data.txt]

detuning(meV)	J(MHz/h)	J error (MHz/h)
-10	53.29605555	5
-7.5	65.80505057	5
-5	58.33852149	5
-2.5	54.4971451	5
35	67.88512427	5
37.5	65.30869759	5
40	60.47990535	5
42.5	56.51851457	5
45	48.65139468	5
