# Supplementary material for: Anisotropic exchange interaction of two hole-spin qubits
Source: Nat Phys. 2024 May 6;20(7):1152–7. doi: 10.1038/s41567-024-02481-5 (PMC11631753; doi:10.1038/s41567-024-02481-5)
Supplement: Supplementary file 4 — All data shown in Fig. 3. [file 41567_2024_2481_MOESM4_ESM.zip › fig3/fig3d_data.txt]

detuning(meV)	J(MHz/h)	J error (MHz/h)
-10	80.24144625	5
-7.5	83.33043386	5
-5	88.55944084	5
-2.5	84.88099276	5
0	99.40781727	5
2.5	87.88112121	5
5	86.15834344	5
7.5	86.55657297	5
10	85.72583847	5
12.5	83.09029434	5
15	78.76322785	5
17.5	78.00363629	5
20	76.40088555	5
22.5	69.1891699	5
25	74.02023928	5
27.5	58.41164232	5
30	56.81413975	5
90	48.53661277	5
95	49.16823205	5
97.5	48.43437494	5
100	47.32411101	5
105	47.15568786	5
147.5	57.04806037	5
150	52.054851	5
152.5	54.63322658	5
155	58.26040023	5
157.5	67.03514005	5
160	69.80996963	5
162.5	72.72909569	5
167.5	80.04748526	5
170	80.1129928	5
175	87.34372776	5
177.5	86.2561926	5
180	85.47438289	5
182.5	90.60392068	5
185	87.9146883	5
187.5	86.3501989	5
190	89.04780462	5
-7.5	84.7626504	5
-5	85.40357059	5
-2.5	90.05565087	5
0	98.70864974	5
2.5	86.04257369	5
5	87.19200067	5
7.5	81.54539156	5
10	83.59936581	5
12.5	83.65975998	5
15	79.10566867	5
17.5	80.39832902	5
20	77.23731088	5
22.5	68.97855522	5
25	72.37039137	5
27.5	66.38829103	5
30	60.06397586	5
32.5	51.66515658	5
165	83.00040414	5
167.5	78.29853009	5
172.5	81.15077479	5
175	89.04450145	5
177.5	91.18895573	5
180	90.51127913	5
182.5	88.62647033	5
185	85.41867984	5
187.5	84.02014851	5
190	88.34082807	5
100	48	5
148	46.8	5
144	37.8	5
140	30.5	5
