# Supplementary material for: Anisotropic exchange interaction of two hole-spin qubits
Source: Nat Phys. 2024 May 6;20(7):1152–7. doi: 10.1038/s41567-024-02481-5 (PMC11631753; doi:10.1038/s41567-024-02481-5)
Supplement: Supplementary file 4 — All data shown in Fig. 3. [file 41567_2024_2481_MOESM4_ESM.zip › fig3/fig3e_data.txt]

detuning(meV)	J(MHz/h)	J error (MHz/h)
-7.5	98.60932864	5
-5	86.00524565	5
-2.5	86.47139616	5
0	89.87957912	5
2.5	86.02142775	5
5	87.41953426	5
7.5	88.58884929	5
12.5	90.51621169	5
15	88.38323397	5
17.5	92.20599567	5
20	88.53808816	5
22.5	89.65749048	5
25	88.06913754	5
27.5	96.49629061	5
30	86.94560485	5
32.5	89.8059883	5
35	91.04178471	5
37.5	91.37258215	5
40	89.0117585	5
42.5	84.00000575	5
47.5	83.49262414	5
50	82.97062466	5
52.5	69.97301512	5
55	79.00732949	5
57.5	73.07226558	5
-2.5	83.77247397	5
0	89.70441148	5
2.5	91.55602312	5
5	89.93305604	5
7.5	89.89918407	5
12.5	91.20483316	5
15	90.41565304	5
17.5	87.62082805	5
20	89.38568917	5
22.5	90.17569425	5
27.5	87.3279333	5
30	86.44610353	5
32.5	89.90836778	5
35	90.94452115	5
37.5	88.33946776	5
40	84.59506976	5
42.5	85.82519622	5
45	85.72577772	5
47.5	81.39762479	5
50	80.64527031	5
52.5	78.30539716	5
55	79.64509098	5
57.5	79.3929298	5
60	76.59833035	5
62.5	75.11466136	5
65	74.4872413	5
67.5	67.17996399	5
70	69.2445786	5
140	62.81284604	5
142.5	67.1441885	5
145	80.39849911	5
147.5	71.69393285	5
150	74.12677698	5
152.5	81.21710174	5
155	80.18957667	5
157.5	77.29710819	5
160	88.28622606	5
162.5	82.94840482	5
165	85.91120185	5
167.5	86.90346279	5
170	90.06151691	5
172.5	85.18224403	5
175	89.11220038	5
177.5	87.77854447	5
180	85.8385413	5
182.5	86.43884328	5
185	93.32417302	5
187.5	87.9203415	5
190	93.72193746	5
155	81.54071201	5
157.5	83.94132413	5
160	87.36469529	5
162.5	82.66591689	5
165	81.96563889	5
167.5	84.87683848	5
170	88.88953918	5
172.5	86.7619503	5
175	86.34704423	5
177.5	88.27689165	5
180	90.18399527	5
182.5	89.18231565	5
185	88.7134858	5
187.5	87.60064494	5
190	95.19817325	5
102	47	5
