# Supplementary material for: Anisotropic exchange interaction of two hole-spin qubits
Source: Nat Phys. 2024 May 6;20(7):1152–7. doi: 10.1038/s41567-024-02481-5 (PMC11631753; doi:10.1038/s41567-024-02481-5)
Supplement: Supplementary file 4 — All data shown in Fig. 3. [file 41567_2024_2481_MOESM4_ESM.zip › fig3/fig3f_data.txt]

detuning(meV)	J(MHz/h)	detuning error(meV) J error(MHz/h)
-2.2037037037037037	211.52903204118178	0.10947407407407408	11.0
-2.5185185185185186	188.27112860923955	0.11577037037037037	11.0
-2.8333333333333335	154.19491571652966	0.12206666666666667	11.0
-3.1481481481481484	129.0449824523856	0.12836296296296296	11.0
-3.4629629629629632	107.80164547642013	0.13465925925925926	11.0
-3.7777777777777786	93.04315141978358	0.14095555555555556	11.0
-4.092592592592593	85.01443079669579	0.14725185185185186	11.0
-4.407407407407407	75.52671838684199	0.15354814814814816	11.0
-4.722222222222222	62.092559807651156	0.15984444444444446	11.0
-5.037037037037037	60.42457973778825	0.16614074074074076	11.0
-5.351851851851852	57.70879316161937	0.17243703703703706	11.0
-5.666666666666667	52.28307451115999	0.17873333333333336	11.0
-5.981481481481482	47.35123950292852	0.18502962962962965	11.0
-6.296296296296297	36.7158894753028	0.19132592592592595	11.0
-6.611111111111111	37.65842643037365	0.1976222222222222	11.0
-6.9259259259259265	31.288626364826655	0.20391851851851855	11.0
-7.24074074074074	32.99561091144998	0.2102148148148148	11.0
-7.555555555555555	28.75696134387118	0.2165111111111111	11.0
-7.87037037037037	21.267183026191905	0.2228074074074074	11.0
-8.185185185185185	21.0	0.2291037037037037	11.0
-8.5	15.13723240024012	0.2354	11.0
