# Supplementary material for: Anisotropic exchange interaction of two hole-spin qubits
Source: Nat Phys. 2024 May 6;20(7):1152–7. doi: 10.1038/s41567-024-02481-5 (PMC11631753; doi:10.1038/s41567-024-02481-5)
Supplement: Supplementary file 5 — All data shown in Fig. 4. [file 41567_2024_2481_MOESM5_ESM.zip › fig4/fig4b_data.txt]

I(fA) vs [Theta1 (rad), Theta2 (rad)]
None	0.0	0.26736958753955686	0.5347391750791137	0.8021087626186706	1.0694783501582275	1.3368479376977844	1.6042175252373412	1.871587112776898	2.138956700316455	2.406326287856012	2.673695875395569	2.9410654629351254	3.2084350504746824	3.4758046380142393	3.743174225553796	4.010543813093353	4.27791340063291	4.545282988172467	4.812652575712024	5.080022163251581	5.347391750791138	5.614761338330694	5.882130925870251	6.149500513409808	6.416870100949365	6.684239688488922	6.951609276028479	7.218978863568036	7.486348451107592	7.753718038647149	8.021087626186706	8.288457213726263	8.55582680126582	8.823196388805377	9.090565976344934	9.35793556388449	9.625305151424048	9.892674738963604	10.160044326503161	10.427413914042718	10.694783501582274
0.0	-20.436053984764342	-6.049028189885803	1.3379981299927408	0.60002344987128	6.862049269749818	13.249074839628364	17.6361014095069	29.14812672938544	32.660152299263984	37.422178369142514	41.934204439021066	47.6962312588996	47.708255328778144	50.84528214865668	51.73230846853522	58.86933303841375	52.6313601082923	50.39338692817084	40.405410248049385	40.417436067927916	36.67946213780646	34.441488207685005	24.578513027563545	22.215540347442086	14.35256541732062	13.614591237199164	11.751617307077709	-1.7363568730437535	5.400668446834786	8.287695016713329	6.049720336591868	10.686746656470401	11.19877247634895	20.835798296227487	18.597823116106028	24.73485018598457	34.246874755863104	35.758902075741645	38.77092689562019	47.907952465498724	52.41997878537727
0.2243994752564138	4.404657801650245	6.41668362152879	12.803709191407336	14.690736011285871	23.70276183116441	18.714787401042948	28.101812220921488	32.363838290800025	34.62586411067857	33.51288968055711	41.274916750435644	49.036943570314186	52.42396689019273	55.935993710071266	56.19801977994981	60.085045099828335	58.222071669706885	53.48409798958544	45.49612355946398	44.38314787934251	39.270174199221046	34.40719976909959	27.66922583897812	28.556251158856675	23.943276978735206	18.45530379861375	13.717329368492294	5.604354938370832	12.241381258249369	10.003406828127915	9.640432398006453	15.152458467884994	16.039484287763543	20.051509607642082	25.563534677520614	32.82556099739915	37.962587817277694	43.349612637156234	47.48663870703478	49.498665276913314	49.885689596791856
0.4487989505128276	8.245369613064824	12.88239493294337	18.394419752821918	14.15644782270045	18.793473142578996	21.180498212457543	25.567524532336073	32.57955035221461	34.216576672093154	33.103601741971694	42.24062881185023	46.877654381728775	45.63967995160731	51.90170602148585	54.03873259136441	56.925757411242934	47.43778373112147	48.324809551	43.08683437087856	39.598859940757094	38.98588601063564	31.872911580514177	29.259937400392715	21.39696397027126	20.5339887901498	17.921014610028344	11.433041179906876	9.94506624978542	13.957092819663956	10.594118139542502	9.23114395942104	17.49316952929958	16.63019634917812	25.642222419056658	25.7792472389352	35.041272558813745	37.92829937869229	35.81532444857082	38.32735001844936	49.9643760883279	56.72640340820644
0.6731984257692414	12.336081674479423	19.848106494357957	14.485132564236501	15.747159134115037	16.884184203993577	21.39621077387212	24.158236843750657	31.920262663629202	28.557287733507742	32.69431330338628	37.956339123264826	43.968365943143354	45.855391513021914	46.49241758290044	49.87944290277898	46.39146997265752	49.153496542536054	45.7905213624146	42.05254468229314	40.43957125217167	35.201597822050225	32.33862339192876	31.100648961807302	21.98767528168584	20.999701351564383	20.13672692144292	17.898752741321466	13.660778811200007	13.547804631078538	14.68483045095708	14.82185577083563	11.958881615714162	24.0959079105927	27.10793348047124	28.99495955034979	30.88198562022832	39.51901144010687	41.78103650998541	46.54306282986395	47.805089149742486	53.942114219621025
0.8975979010256552	20.926792985894004	21.68881880577254	17.700844375651087	26.71286994552962	22.349896265408155	28.611921335286702	32.998947905165245	34.63597422504379	38.89799879492233	35.41002511480086	40.17205168467941	46.55907600455795	47.571104074436484	47.70812989431502	47.34515521419358	43.357180534072114	45.11920685395064	46.6312324238292	41.01825824370772	37.15528256358626	41.042309633464804	30.304335203343342	24.566361773221885	25.203386843100432	23.340413662978968	18.977439732857505	20.11446530273605	19.37649037261459	14.763515442493127	20.650542512371672	27.787567332250212	28.42459340212875	32.061619472007294	33.32364579188584	38.33567036176437	36.972696681642915	41.23472200152145	40.87174782139999	44.63377489127854	57.145799711157075	59.40782753103562
1.121997376282069	20.39250504730859	18.154530867187134	28.91655693706567	27.17858300694421	31.315608326822748	30.327633646701287	37.839659716579824	38.351684536458365	38.11371185633692	38.62573792621546	42.387763246093996	49.274788565972536	46.78681438585107	45.048840455729604	46.060866775608154	51.94789434548669	50.08491966536523	47.59694448524377	41.98396930512231	41.995994875000854	36.0080204448794	32.27004676475793	28.657072334636467	32.66909865451501	28.931124974393555	26.568149544272096	27.45517686415063	23.84220218402917	22.979226753907717	19.991252573786255	27.00327964366479	33.51530496354333	37.90233128342187	38.28935610330041	38.176382923178956	38.18840899305749	47.70043606293604	43.087460382814584	54.599486202693114	55.23651227257166	54.9985378424502
1.3463968515384828	21.48321735872318	27.120242178601707	32.38226874848026	32.894294568358795	36.28131988823733	33.29334545811587	39.555371777994424	42.942397847872954	42.3294231677515	40.09144948763004	42.47847505750858	47.99050187738712	49.25252619726566	50.51455401714421	47.90157808702274	52.16360440690128	54.675630976779814	49.56265679665836	47.449682116536884	42.586707936415436	42.973732006293986	38.23575857617252	35.49778514605106	37.3848099659296	35.39683603580814	30.283861855686673	27.295888425565224	23.18291399544377	23.194939565322294	27.83196588520085	32.968990705079385	37.35601727495792	34.61804284483647	37.755068914715004	34.517094234593536	39.15412055447209	36.291146624350624	47.803171944229156	47.8151982641077	51.57722533398624	51.21424915386477
1.5707963267948966	29.448927920137763	35.5859542400163	29.59797955989484	29.86000662977338	36.74703169965192	37.50905776953046	34.396083339409	38.533108659287535	36.04513447916607	39.932160799044624	38.31918711892316	44.83121218880169	42.09323825868025	43.48026407855878	43.74228989843732	51.629315968315865	49.0163427881944	48.77836660807293	48.41539192795149	44.42741999783002	46.31444581770856	43.45147038758711	45.463496957465644	42.72552177734417	46.862548097222735	40.24957341710127	37.8866002369798	31.77362555685835	35.160651626736886	31.922678196615415	36.43470351649396	37.5717280863725	34.33375540625104	31.720781226129596	39.73280679600813	38.11983211588667	42.88185868576521	43.26888375564374	46.03090957552228	48.042935895400824	54.429962965279366
1.7951958020513104	36.78964048155235	35.30166580143088	36.18869187130943	35.20071794118797	32.212743761066505	31.97476958094505	35.86179565082359	43.998820470702114	38.13584704058067	37.772872860459216	39.034897930337756	46.6719245002163	40.43394932009483	44.320976139973375	41.0830009598519	45.97002802973046	44.98205284960899	47.86907791948754	40.25610448936607	41.64313005924461	44.90515612912316	49.04218244900169	44.30420826888024	43.06623358875876	39.57825990863732	40.96528522851585	39.2273112983944	34.11433711827293	40.25136318815147	40.38838825803002	37.525415577908554	42.03744039778709	40.42446721766564	35.81149153754417	40.823518107422714	43.33554367730126	46.7225697471798	39.609595817058334	39.87162163693687	47.75864645681542	43.27067252669396
2.019595277307724	38.00535279296693	36.76737886284547	41.90440368272402	37.79143075260256	43.178454822481086	35.56548139235963	39.202507462238174	41.839533282116705	38.476557851995246	44.11358392187378	39.87561024175234	37.76263606163087	38.39966113150942	41.16168670138795	40.79871327126649	43.18573909114504	41.072765411023575	41.58479173090212	44.096817800780656	42.35884287065919	41.24586894053774	40.63289376041628	42.76992033029482	43.031945400173356	40.9189722200519	38.80599703993044	40.568023609808975	40.83004942968752	41.21707549956605	42.854101819444594	33.74112713932315	44.12815295920168	37.39017777908022	35.77720509895876	42.039229168837295	45.67625548871584	43.18828230859438	39.07530737847292	39.462333448351465	44.474359268229996	43.11138433810854
2.243994752564138	43.846064354381525	36.98308967426006	41.24511524413861	41.75714106401714	40.39416713389568	43.656193203774215	39.66821977365276	44.0552450935313	43.067270163409844	35.20429623328838	36.84132155316692	40.72834787304547	41.240373692924	39.50239901280254	41.76442558268108	42.40145140255963	36.28847797243816	36.9255027923167	37.68752711219525	37.57455468207378	36.086580751952326	43.848605571830866	37.7356318917094	38.62265721158795	39.38468328146649	36.021708851345025	42.40873492122357	41.29576024110211	44.30778706098065	39.19481288085918	40.95683845073773	48.59386502061626	43.23088984049481	39.49291616037335	44.754941730251886	48.51696730013044	44.153993370008976	40.29101968988751	41.05304625976605	47.19007157964458	47.95209689952312
2.4683942278205517	41.5617761657961	43.82380198567464	43.08582830555318	43.34785337543173	41.609879445310256	38.246904015188804	41.88393158506735	39.89595615494588	42.78298197482442	38.92000729470296	37.182034114581505	42.319059184460045	42.95608625433859	36.843111574217126	39.105136394095666	39.992163213974216	38.37918853385275	37.01621535373128	36.778240173609824	43.16526549348837	45.30229206336691	44.06431838324546	39.20134270312399	37.71337027300253	42.60039509288107	36.23742041275961	44.374447232638154	44.01147280251668	44.64849987239523	40.910525192273774	42.92255001215231	56.30957683203085	45.321602401909395	47.333627721787934	45.72065304166647	49.48267911154501	50.24470518142355	46.131730501302094	48.51875682118063	46.405782891059175	51.54280971093771
2.6927937030769655	46.40248772721068	42.289513047089216	41.80153861696777	43.438564936846305	43.45059175672485	37.712616076603396	43.72464239648194	43.98666846636048	36.62369403623901	40.26071835611755	38.64774467599609	41.03477224587463	43.29679606575317	37.18382338563171	40.07084995551025	39.582875025388795	46.84490109526734	41.356925915145865	40.368952235024416	46.255978304902946	42.76800462478148	47.53003019466004	38.167055514538575	41.55408158441711	44.19110665429566	42.4531344741742	43.34015979405273	44.22718486393127	45.86421093380982	43.001236003688355	40.13826232356689	48.275288393445436	44.03731371332398	44.67433953320251	44.06136535308106	50.69839192295961	43.96041724283814	40.97244306271667	46.23446788259522	48.371494452473755	51.2585195223523
2.9171931783333793	39.86819903862527	38.380225108503815	42.76725067838234	36.5292762482609	39.54130206813944	39.428327638017976	41.315353207896514	43.45237977777506	38.214405597653595	40.60143116753214	40.363457987410676	39.00048305728922	44.88750912716777	44.274535697046296	44.411561516924834	42.92358558680338	47.43561315668192	44.19763772656046	41.584664546438994	45.84669086631754	47.85871643619609	42.62074100607462	42.382767075953154	43.269793895831704	49.281819715710235	43.41884453558878	42.80587085546732	43.31789642534586	40.57992274522441	34.34194831510294	38.228974134981485	47.990999954860015	44.50302477473856	42.76505159461711	44.90207716449564	45.41410373437417	43.551129304252726	45.93815562413126	43.8251796940098	45.83720526388834	49.09923108376688
3.141592653589793	38.333910850039864	35.3459366699184	44.982962989796945	38.86998880967548	33.63201437955402	32.76904069943256	39.1560650193111	40.793091589189636	36.430117409068174	37.31714447894672	39.45416929882526	45.84119536870381	40.35322018858234	39.49024650846089	44.002273328339406	47.51429839821796	48.1513252180965	46.038350037975036	42.92537560785359	47.562402427732124	47.07442774761067	48.5864538174892	46.84847838736775	39.985504457246286	42.24753027712483	46.884556597003375	44.64658241688191	34.65860823676044	38.29563380663899	38.30765937651753	39.569685696396064	45.706711766274616	45.96873758615316	41.23076290603169	42.367788475910224	39.379815295788774	40.266840365667306	40.278866435545844	45.79089225542439	47.177917575302935	45.93994364518147
3.365992128846207	30.674622661454457	33.561649731332984	37.198675051211524	38.33570087109006	35.22272594096861	35.859752510847144	32.871779330725694	40.00880390060422	34.02082947048276	35.28285554036131	42.04488111023985	41.55690643011839	41.443932249996934	40.58095781987548	47.092985639754005	47.73001095963255	48.99203702951109	41.254062099389635	46.51608791926818	45.5281139891467	48.16514005902525	43.677164878903795	40.56419069878233	40.451216268660865	41.963242838539415	36.35026915841796	33.98729422829649	39.12431979817504	37.511346118053574	40.77337218793211	35.78539775781066	42.17242407768919	42.809448897567734	41.57147521744628	39.958501287324815	43.595526607203354	41.607551677081894	42.744578996960435	43.381603816838975	46.89362988671752	43.65565545659606
3.5903916041026207	24.515335222869034	32.65236004274757	33.414386112626104	35.67641268250465	33.68843875238319	35.700463072261726	34.08749039214028	39.349515212018815	40.86154078189735	38.8735676017759	40.385592921654435	42.39761874153298	43.659643561411514	43.17167013129006	45.058695951168595	45.07072252104713	45.582748590925675	40.344773410804216	38.73179948068276	44.2438245505613	41.63085112043984	37.64287744031839	35.52990251019692	42.41692883007547	39.928954399954	25.94098071983253	35.203006289711084	35.59003160958962	32.352056679468156	26.989083499346712	35.87610956922524	45.63813413910378	40.150160958982326	39.53718727886086	37.0492130987394	49.061238418617954	40.198263738496486	42.46029030837502	43.34731662825357	41.4843414481321	45.871367018010645
3.8147910793590345	20.35604728428362	25.618072104162167	27.755097674040698	27.89212524391924	34.52914981379779	31.79117538367632	33.30320170355486	34.940227023433394	34.82725284331193	42.96427791319048	36.47630523306902	39.23833105294756	43.6253566228261	40.88738194270464	45.39940776258318	43.911433832461725	42.548459152340264	43.810484472218796	37.322510542097355	40.834536611975885	34.47156293185442	37.608589001732966	32.620614821611504	37.75763989149005	37.14466621136859	24.906691281247127	21.168718101125663	27.930744671004206	27.442769990882745	19.704796310761278	31.466821630639828	39.22884720051836	37.99087352039691	29.62789909027545	37.51492416015399	38.40194973003253	44.03897604991107	43.92600186978961	45.563026939668156	48.82505500954668	46.58707982942523
4.039190554615448	17.821758345698207	12.833784165576745	20.970809735455283	30.857836305333826	30.744861125212367	28.631887195090897	29.643914014969454	30.28094033484799	32.417964904726524	37.80499047460507	38.94201679448361	36.329042364362145	46.21606893424068	38.97809400411923	44.990120073997765	45.37714589387632	45.63917171375485	42.026196533633396	38.78822385351193	38.05024817339047	39.187274493269015	33.574300063147554	30.71132613302609	30.348352452904635	28.360378522783172	18.497403592661712	19.509430162540255	22.896456232418792	22.28348180229733	18.670507622175876	20.807532692054416	34.56955951193295	32.20658483181149	23.968610151690037	32.23063672156857	36.61766179144712	37.879688111325656	39.766713931204194	46.77874025108274	46.790765820961276	49.55279189083981
4.263590029871862	14.662470407112792	17.04949597699133	16.561522046869868	20.823547366748414	21.46057418662695	15.347599506505489	25.109625826384033	24.996650896262565	27.883677716141108	33.39570328601965	36.53272835589819	36.79475517577673	41.681779995655276	41.44380556553382	48.455831385412345	51.0928577052909	45.97988302516944	44.241908845047966	41.253935414926524	38.015960734805056	37.402985554683596	38.29001262456214	34.802038944440675	32.43906451431921	24.07608958419776	16.2131156540763	24.600140973954836	20.737166793833374	15.999193113711918	12.511218933590456	12.398245253469003	25.785271323347537	25.04729639322607	18.809321963104615	22.946349032983157	34.9583741028617	37.59540092274024	40.60742574261878	36.11945056249732	45.63147713237586	47.3935034522544
4.487989505128276	8.503182218527385	9.390207788405917	18.277233858284454	15.914259428163	12.426284748041539	13.063311067920075	15.825336887798624	22.46236270767715	26.34938852755569	33.111413847434235	39.74844041731278	39.635465987191324	42.397492057069854	46.034518126948406	47.796544196826936	45.80856976670547	51.07059533658401	47.58262090646256	46.46964622634109	43.981672796219634	41.11869786609819	37.25572393597672	33.267749505855264	28.529776075733807	27.91680164561234	19.17882771549088	13.690853335369429	20.452879105247966	11.964905425126503	6.476931495005047	8.613956814883586	18.25098188476213	19.888008954640664	11.150034274519207	15.037059844397746	29.92408541427629	30.436111984154834	32.698137554033366	39.71016387391192	44.72218869379045	41.85921451366899
4.71238898038469	4.468893479941968	12.2309195998205	2.11794566969904	13.379972239577587	14.641997059456124	8.029022629334662	18.791049199213205	24.803075019091743	26.940100588970274	32.95212590884883	36.589151978727365	43.6011780486059	43.61320336848445	45.875227938363	46.512255758241515	52.02428157812007	49.7863073979986	51.79833321787714	42.43535828775569	50.44738610763423	42.33440967751276	37.97143649739131	30.483462567269846	25.120487887148386	28.63251370702693	16.769540026905467	16.406565596784006	10.54359141666255	9.305616661541094	2.6926428064196273	12.954669126298171	20.59169394617671	17.103720516055247	8.240746335933792	17.12777190581233	22.88979747569087	30.401823545569407	32.413849365447945	39.17587518532649	41.31290100520503	46.32492657508357
4.9367884556411035	3.309605841356543	9.071631661235088	6.458657431113622	12.970682550992173	14.607709620870708	15.119734940749243	24.63175976062778	32.893786830506336	33.28081190038487	35.667838470263405	43.42986404014195	45.56688886002049	44.828915429899034	47.59094199977757	50.852965569656114	49.364994139534645	48.1270192094132	44.88904402929173	43.27607009917027	38.41309616904881	38.67512198892735	33.43714755880589	25.949173628684434	24.71119994856297	19.97322501844151	13.235251338320055	12.622277408198592	16.009303228077133	4.521328647955677	11.408354867834209	12.545380187712752	23.307405757591297	22.569431327469836	14.831457647348373	13.468483467226918	32.48051003710546	27.742535106983993	33.129561926862536	41.141586746741076	43.52861281661962	41.91563863649815
5.161187930897517	-0.3496818972288622	7.537342722649669	14.424369292528215	16.061395112406753	16.1984209322853	18.335446752163833	24.34747257204237	32.484498391920916	33.99652496179945	40.383549781678	44.14557610155654	42.657601171435076	45.04462724131362	47.05665331119216	54.443677131070686	54.70570570094924	49.342731520827776	43.22975634070632	41.24178216058486	41.0038079804634	34.51583330034193	34.90285912022048	25.414884440099023	22.30191050997756	20.688937079856107	13.200962899734641	12.83798899461318	7.350014589491721	8.237040284370266	1.9990666292488015	12.261091999127345	21.39811856900588	19.91014438888442	17.922169708762965	22.934195778641506	36.69622134852004	33.083246918398586	41.220273488277115	41.232298308155656	41.11932412803421	41.006350197912745
5.385587406153931	4.616029464185715	6.128055784064259	10.640080853942798	13.027107173821335	17.41413274369988	20.67615806357842	24.188184133456957	31.0752102033355	29.08723552321404	38.22426084309257	39.73628716297113	40.49831423284966	47.385340302728196	43.02236562260674	44.65939119248527	48.796417262363825	51.55844233224236	40.5704676521209	43.58249372199944	44.21951979187798	38.23154461175652	29.49357193163506	19.7555972515136	22.14262282139214	21.65464914127068	17.166674711149227	13.803700281027766	8.565726825906296	4.702752470784844	2.2147782656633836	10.476804310541922	19.613830130420464	19.250855700299002	16.387881770177543	20.024907590056085	34.91193265993463	35.298959479813156	37.06098479969171	39.44801036957024	45.710036439448785	44.84706125932733
5.609986881410345	3.3317415256003073	2.0937673454788452	12.60579291535738	16.617818485235926	12.004844805114466	15.016870124993005	19.90389594487155	26.040921514750096	29.802947584628626	35.31497315450717	37.07699997438571	40.08902479426425	43.85105086414279	45.86307643402133	47.87510300389986	51.63712907377841	49.64915414365695	40.03617921353549	42.673205283414035	44.93523185329257	40.322257923171115	28.334282993049655	24.346309812928197	19.983334632806734	20.620361202685277	10.382386772563812	16.89441334244235	15.156438412320895	8.793463982199434	6.430490052077971	11.067515796956517	17.329541441835055	19.716567511713592	13.603592581592139	24.74061965147068	31.627644221349215	32.26467079122775	37.026696361106296	37.16372218098483	45.05074825086337	48.68777332074192
5.834386356666759	11.422452837014884	13.434478406893433	15.321504726771973	19.958530546650504	16.845556866529055	16.982583186407588	26.49460725628613	29.506633576164674	27.518659396043212	34.15568546592175	36.04271103580029	42.92973735567883	43.066762175557365	45.32878999543591	46.34081531531445	39.477840385192984	50.989866455071535	45.12689277495007	41.888919344828615	43.77594316470715	36.412968984585696	31.799994804464234	28.187021124342778	27.574046944221315	25.586073264099852	19.098098583978395	19.485123403856935	18.37215047373547	12.13417604361402	10.14620211349256	16.408227183371093	24.67025350324964	24.432279573128177	22.944305643006714	25.081329962885263	35.84335603276379	32.48038235264233	41.617407922520876	40.87943449239942	41.39145956227796	50.9034846321565
6.058785831923172	14.88816514842948	18.40019046830802	22.412217288186554	17.9242423580651	17.936267677943643	19.94829449782218	24.96031956770073	34.09734588757926	27.734371957457796	34.74639752733635	37.508422347214875	37.39544816709342	40.90747323697196	43.16950080685051	44.43152612672903	45.19355119660758	49.95557751648612	41.46760383636466	48.85462890624321	36.741654976121744	34.62868104600028	35.640707115878826	33.15273293575736	32.7897587556359	29.176784075514455	23.06380964539298	28.20083671527152	18.46286228515007	11.349887605028606	15.486913424907144	17.62393899478569	30.885965564664225	33.52299163454276	23.41001695442131	27.422043024299846	35.059068594178385	32.19609391405693	40.708120233935475	39.220146303814005	48.23217087369255	51.24419669357109
6.283185307179586	15.35387620984406	19.615902779722603	16.87792809960114	21.88995466947968	20.77697973935822	19.789005809236762	36.176031379115294	36.93805819899384	31.95008401887238	34.71210908875092	31.22413390862947	40.861159978508	44.37318629838654	39.635213118265085	45.39723793814363	43.784263508022164	44.29629007790071	46.18331664777925	44.44534071765778	43.20736703753633	38.219394107414864	46.48141892729341	36.993444997171956	34.88047106705048	34.76749563692903	28.65452220680757	31.666548026686108	23.17857434656465	21.565599166443196	23.70262548632173	26.714652306200264	31.101676626078813	26.36370269595735	19.75072876583589	26.012754585714433	38.77478065559297	35.53680622547151	40.92383204535005	39.81085761522859	44.32288393510713	43.959909754985674
6.507584782436	22.31958927125865	23.95661409113719	22.718640411015727	26.98066573089428	19.99269180077281	30.754718370651354	32.5167429405299	36.65377001040843	29.290794080286965	34.302820900165514	37.31484647004405	41.07687178992259	44.58889885980114	43.975923679679674	46.98794949955821	42.87497456943676	45.0120021393153	44.39902770919384	43.28605202907238	43.42307909895091	42.935104418829454	42.69713023870799	37.95915730858653	36.47118312846507	35.10820844834362	26.745234018222156	38.13225933810069	25.644285407979247	28.531311977857776	22.168337797736317	32.43036311761486	37.5673886874934	28.329415257371934	25.966439827250476	32.60346664712902	41.740491467007566	33.8775172868861	34.63954435676464	37.401570176643176	43.288594996521724	42.67562056640026
6.731984257692414	27.285299832673232	27.797325902551776	27.184351472430322	31.946377042308853	30.958404112187395	34.84543043206594	34.60745625194447	41.36948057182302	29.006506641701556	37.018532461580094	38.90555903145864	35.292584351337176	49.429610171215714	42.19163624109426	47.203662060972796	42.965687380851335	46.85271270072988	39.98973877060842	39.751765590486954	40.8887906603655	48.15081698024404	34.912842550122576	42.04986762000112	33.93689393987966	32.6989202597582	27.46094607963674	37.097970899515275	32.85999746939381	30.747022789272364	33.384048109150896	31.271075429029437	43.78309999890798	31.67012706878652	23.80715213866506	38.5691772085436	42.456203278422144	38.46823084830068	39.355255668179225	37.61727998805776	43.3793070579363	46.26633262781484
6.956383732948828	31.376012144087824	30.013037463966363	35.5250640338449	36.537089353723445	37.92411592360198	38.81114149348052	38.448167313359065	48.4601918832376	33.84721845311614	37.609244522994686	36.24627059287322	36.63329641275176	43.270321982630314	37.65734730250884	43.41937437238738	43.05639894226593	42.19342476214446	37.955451832022995	39.592475901901544	37.22950247178009	38.116528041658626	42.25355436153716	40.14058018141571	35.777605501294246	36.28963232117279	26.801658391051326	37.06368321092987	34.450708780808405	32.71273485068695	40.72476092056549	36.61178724044404	38.998813560322574	40.51083813020111	32.52286370007965	39.90989026995819	41.92191508983672	40.683941159715275	43.07096797959382	39.58299279947235	40.470019369350894	43.107044189229434
7.180783208205241	37.21672420550241	38.47874927538095	40.86577509525949	36.50280291513802	39.76482798501657	39.90185280489511	41.788878374773645	42.800903694652185	37.062931014530726	39.57495683440927	38.46198215428781	34.84900797416635	45.236033294044894	41.99805961392343	41.51008568380196	42.272111503680506	40.53413657355905	38.42116264343759	36.808189713316125	40.19521478319467	45.08224010307322	47.21926617295175	34.48129199283029	35.99331806270883	40.255342632587364	33.39236870246591	45.65439452234445	39.91642184222298	36.92844816210154	38.440472481980066	40.57749830185861	40.58952387173716	45.601549691615695	35.61357576149423	44.87560183137278	46.137627401251315	46.27465297112985	48.28667879100839	41.92370411088694	47.93573118076548	45.44775600064402
7.405182683461655	41.432436266916994	43.06946183679553	43.95648665667407	39.34351172655261	42.105538796431155	36.74256461630969	38.12959143618824	42.266617006066774	36.778641825945314	43.165668645823864	36.677694215702395	39.06472003558094	39.32674560545948	41.46377142533802	39.850797495216554	40.1128223150951	40.49984938497363	40.51187570485218	38.14889977473072	41.78592609460926	40.672952914487794	47.68497848436635	41.82200430424488	41.209030124123416	42.84605519400196	40.7330812638805	41.62010633375903	47.00713215363758	36.89415797351612	43.65618429339466	39.543209613273206	45.80523593315174	43.81726175303029	42.704287322908826	43.96631439278736	46.7283392126659	44.365365782544444	46.752390602422985	42.63941692230152	50.15144249218007	49.538468062058605
7.629582158718069	42.898147578331574	42.28517314821012	45.42219896808866	44.4342245379672	43.44624985784574	35.70827542772428	38.47030224760281	45.73232906748136	33.9943541373599	35.25637970723844	35.64340527711698	31.405431596995513	33.91745741687406	39.804482236752605	37.94150955663114	34.328533876509674	42.340560446388224	37.85258651626676	41.11461208614531	37.12663790602384	41.38866397590238	43.150690545780925	42.66271536565947	47.424741685538	38.18676800541654	39.57379357529509	47.210818395173625	38.59784446505216	40.109870784930706	42.49689585480924	44.38392192468778	47.020946744566324	50.28297306444487	42.669998884323405	49.80702520420194	44.69405077408049	44.206076843959025	40.59310216383757	45.98012873371611	51.117154303594646	47.37917987347319
7.853981633974483	37.98885913974617	42.375885459624705	46.762910029503246	43.02493634938179	35.78696241926033	37.298989489138854	45.93601430901741	49.94803937889595	36.710065948774485	41.097091268653024	38.85911733853157	34.12114240841011	38.38316972828866	40.52019529816719	36.782221618045725	38.54424618792427	41.681274007802806	34.81829807768134	41.8303246475599	38.09234971743843	37.60437628731697	41.491401107195514	37.62842717707405	43.76545299695259	43.90247981683114	34.53950488670967	42.30153095658821	42.813556776466754	43.45058184634529	45.96260766622384	46.97463373610238	49.111659305980915	45.998684875859446	40.385710445738	47.772736515616536	50.534762085495075	40.17178865537362	43.558814725252155	42.82083954513069	46.95786561500923	42.594892934887774
8.078381109230897	37.454570701160755	37.96659752103929	46.72862184091783	38.74064866079637	34.37767448067491	37.13970030055345	46.27672562043199	41.03875244031053	37.55077801018907	32.81280383006761	36.19982989994615	36.2118547198247	37.72388078970323	42.485906859581775	41.37293317946031	36.88495799933885	43.39698431921739	38.40900988909594	39.29603520897448	44.43306177885302	37.69508609873155	42.58211366861009	42.84413898848864	37.731164558367176	38.993190628245706	38.50521644812426	39.64224151800279	42.279267337881336	36.41629390775987	40.17831922763842	35.690346047516954	40.5773716173955	43.464398687274034	39.22642375715258	44.23844832703112	51.87547539690966	38.637500966788195	39.64952578666674	36.91155235654528	43.67357717642382	42.18560424630237
8.30278058448731	36.04528376257534	38.43230858245388	42.069334902332415	32.70636047221095	36.2183860420895	34.480412361968035	41.117437431846575	42.37946350172512	40.641490071603656	36.65351614148221	38.54054146136074	33.302567531239276	41.31459310111782	40.45161792099636	38.7136439908749	42.475669560753445	43.23769588063198	42.37472245051052	43.386747520389065	42.2737738402676	47.660798660146135	46.79782423002469	39.93485129990322	43.69687736978176	38.083903189660305	34.59592925953885	44.857953329417384	41.24497964929592	33.757006219174464	38.64403203905301	36.78105785893155	42.543083928810084	38.305108998688624	37.69213506856717	41.95416138844571	39.46618720832424	36.47821202820279	29.615238098081335	38.12726391795986	39.13929023783841	44.90131580771695
8.527180059743724	35.385994573989926	36.148019393868466	32.285046463747	28.67207178362554	29.559098353504083	30.19612417338262	40.20814974326117	44.72017431313971	36.60720163301824	32.74422745289678	37.50625202277533	31.893278342653865	48.5303036625324	43.41733023241095	45.42935680228949	41.31638237216802	46.578408692046565	45.21543326192511	41.35245958180364	45.23948490168219	47.37651147156073	43.26353729143926	35.27556236131781	40.66258918119635	35.92461500107488	36.56163982095343	39.44866614083197	40.58569121071051	35.09771778058905	33.35974385046759	36.74676892034613	44.88379574022468	45.39582081010321	35.90784687998174	40.4198734498603	39.93189876973883	32.56892483961737	35.330948909495916	39.09297572937445	46.23000129925299	45.99202636913153
8.751579535000138	25.85170713540451	29.48873270528305	30.12575752516159	29.262783595040133	22.64980941491867	27.161836234797207	38.423860804675755	34.18588787455429	29.197913944432827	31.959938764311367	35.47196408418991	33.733990904068456	44.371015973946996	44.13304254382554	43.77006786370407	44.40709318358262	40.91911975346115	42.93114582333969	42.193171393218236	48.20519671309677	39.71722203297531	39.22924835285386	36.6162744227324	41.25329999261093	36.640324812489474	32.152351882368016	37.914377952246554	32.05140302212509	29.813429342003637	34.200454911882176	34.08748148176072	41.97450630163926	36.6115331215178	32.498558191396334	36.76058376127488	35.89761008115342	34.40963640103197	33.796661220910494	42.43368754078904	42.69571361066758	45.08273943054612
8.975979010256552	22.567418446819087	26.579444766697634	24.71646958657617	21.978495656454708	26.115521226333257	28.00254854621179	33.26457236609033	31.15159868596887	30.038625755847413	24.55065032572595	29.31267614560449	37.074702715483035	42.71172878536158	39.97375360524012	44.110779675118664	42.122805744997194	39.13483231487574	38.271857884754276	38.65888245463282	35.29590927451137	40.8079343443899	34.94495991426844	36.20698673414697	36.71901155402552	28.356038123904057	22.3680639437826	26.75509001366114	27.01711608353968	25.40414190341822	32.66616647329676	32.8031932931753	37.94021861305384	36.327244682932374	30.58927075281092	32.101296322689464	40.11332239256801	39.75034796244654	40.63737453232508	41.274399102203624	44.78642517208216	45.923451491960705
