# Supplementary material for: Anisotropic exchange interaction of two hole-spin qubits
Source: Nat Phys. 2024 May 6;20(7):1152–7. doi: 10.1038/s41567-024-02481-5 (PMC11631753; doi:10.1038/s41567-024-02481-5)
Supplement: Supplementary file 5 — All data shown in Fig. 4. [file 41567_2024_2481_MOESM5_ESM.zip › fig4/fig4c_data.txt]

J/dEZ	Fidelity_iso	Error	Fidelity_2qubitcorrections_iso	Error	Fidelity_aniso	Error	Fidelity_2qubitcorrections_aniso	Error
0.02	0.9991949481945879	0.0015109167103593002	0.9992451204326889	0.0015109167103593002	0.999159922596868	0.0016753743821782408	0.9991600096916187	0.0016753743821782408
0.04	0.9994230926208837	0.0007550998688543586	0.9996218735057129	0.0007550998688543586	0.9995688775216222	0.0008371145644399114	0.9995690799754177	0.0008371145644399114
0.06	0.9993031834009458	0.0005034235926997255	0.999745606320743	0.0005034235926997255	0.9996926188075138	0.0005579579071193219	0.9996932801410785	0.0005579579071193219
0.08	0.9990226900285939	0.0003776632488081688	0.9998029285147275	0.0003776632488081688	0.9997404595511138	0.00041841844165912967	0.9997418754174888	0.00041841844165912967
0.1	0.9985979628273948	0.0003022501073017825	0.9998306693022915	0.0003022501073017825	0.999756360929591	0.00033471660977268947	0.9997586955727635	0.00033471660977268947
0.12000000000000002	0.9981116051063222	0.0002520049532659385	0.9998390295421825	0.0002520049532659385	0.9997477555367013	0.00027892004968976813	0.9997514879910906	0.00027892004968976813
0.13999999999999999	0.9973939949672378	0.00021613931125363806	0.9998284247310347	0.00021613931125363806	0.9997229343787754	0.00023907287585034354	0.9997307648995576	0.00023907287585034354
0.16	0.9967792698853248	0.00018925972483585518	0.999799569449793	0.00018925972483585518	0.9996902483689255	0.00020918804743841335	0.9996946418705148	0.00020918804743841335
0.18	0.9957273360620069	0.00016836997024682887	0.9997553372960675	0.00016836997024682887	0.9996472943175176	0.00018594618730016776	0.9996578018713823	0.00018594618730016776
0.2	0.9946552623925521	0.00015167276008942743	0.9996789925733098	0.00015167276008942743	0.9996168040621166	0.0001673533229555879	0.9996222851680693	0.0001673533229555879
0.22	0.9937955061923874	0.0001380240871082794	0.9995834115152699	0.0001380240871082794	0.9995353740606024	0.0001521426418060745	0.9995524832669854	0.0001521426418060745
0.24	0.9928959253242629	0.00012666150097140338	0.9994583517072715	0.00012666150097140338	0.9994805810659741	0.0001394674420021058	0.9994974827024369	0.0001394674420021058
0.26	0.9906896845960944	0.0001170570679327465	0.9992980921181441	0.0001170570679327465	0.9993965799688471	0.00012874279428043423	0.9994147779741723	0.00012874279428043423
0.28	0.990413529993099	0.00010883374005810076	0.9990984495943896	0.00010883374005810076	0.9993098465256062	0.00011955085657944231	0.999328466609123	0.00011955085657944231
0.30000000000000004	0.9874639377835811	0.00010171494872190934	0.9988472084232818	0.00010171494872190934	0.9992155637791038	0.00011158506617170438	0.9992555297289254	0.00011158506617170438
0.32	0.9870680681753458	9.549333095781876e-05	0.9985346752229128	9.549333095781876e-05	0.999132218861687	0.00010461497957114929	0.9991488717660658	0.00010461497957114929
0.34	0.9852846692011843	9.001023002719322e-05	0.9982106162562423	9.001023002719322e-05	0.9990298002939947	9.846552618220095e-05	0.9990773491793875	9.846552618220095e-05
0.36000000000000004	0.9815839058067505	8.514237656775947e-05	0.997756033934692	8.514237656775947e-05	0.998901208395454	9.299981531452062e-05	0.9989647352910421	9.299981531452062e-05
0.38	0.9806336984094627	8.079226673851636e-05	0.9972875724693221	8.079226673851636e-05	0.9988749551575475	8.810958256355583e-05	0.9988994200552257	8.810958256355583e-05
0.4	0.9804387868762076	7.688207517886347e-05	0.9968075769310552	7.688207517886347e-05	0.9986861629176795	8.370877159213919e-05	0.99874680136857	8.370877159213919e-05
0.4200000000000001	0.9774219110466328	7.334870628650236e-05	0.9961624228414047	7.334870628650236e-05	0.9985433038216679	7.97272679249339e-05	0.9986308323686475	7.97272679249339e-05
0.44	0.9727539570274811	7.014052393183867e-05	0.9955191939402013	7.014052393183867e-05	0.9984576791583363	7.610802221535984e-05	0.9985093037891601	7.610802221535984e-05
0.46	0.9692222059427203	6.721492114136751e-05	0.9947554549158455	6.721492114136751e-05	0.9982719447496008	7.280369536188935e-05	0.9983410139989214	7.280369536188935e-05
0.4800000000000001	0.9677989803763724	6.453637974002113e-05	0.9938865046308085	6.453637974002113e-05	0.9981259542737823	6.97748900166939e-05	0.9981612294436992	6.97748900166939e-05
0.5	0.9675778204335468	6.207504783439788e-05	0.9930158887092768	6.207504783439788e-05	0.9979644009869783	6.69886899460348e-05	0.9980158902653687	6.69886899460348e-05
0.52	0.9665524758653687	5.9805688484404484e-05	0.9919780094023843	5.9805688484404484e-05	0.9978434079641705	6.441699452786054e-05	0.9979278034955723	6.441699452786054e-05
0.54	0.9639001115197375	5.770679616334817e-05	0.9909280692330231	5.770679616334817e-05	0.9975869399402116	6.20359913086066e-05	0.9977203040585843	6.20359913086066e-05
0.56	0.9594452717735072	5.5759949423528354e-05	0.9897137365680627	5.5759949423528354e-05	0.9974499636874213	5.98252710106717e-05	0.9975613066114314	5.98252710106717e-05
0.5800000000000001	0.9538153162077149	5.394928540547461e-05	0.9883358449128647	5.394928540547461e-05	0.997277697814016	5.7767182963353036e-05	0.9973477940953853	5.7767182963353036e-05
0.6	0.9479849430093185	5.22610121140854e-05	0.9869041635801067	5.22610121140854e-05	0.9972505611373523	5.5846487893917995e-05	0.9973325472066242	5.5846487893917995e-05
0.62	0.9428407711238361	5.068312989253698e-05	0.9855100141542233	5.068312989253698e-05	0.9968612407516162	5.404988764667884e-05	0.9969856767528786	5.404988764667884e-05
0.64	0.938689383576836	4.9205204964319904e-05	0.9839587344215841	4.9205204964319904e-05	0.9967022184805826	5.236564158273005e-05	0.9967859567849628	5.236564158273005e-05
0.66	0.9354930979771066	4.7818048128700497e-05	0.9822429424190747	4.7818048128700497e-05	0.9964753288490702	5.078371662858849e-05	0.9965705636236248	5.078371662858849e-05
0.68	0.9330734235526352	4.651353507467704e-05	0.9803625945247435	4.651353507467704e-05	0.9962442179453204	4.9295008205607616e-05	0.9963864528309114	4.9295008205607616e-05
0.7	0.9315683192299102	4.528441343265577e-05	0.9786311682715225	4.528441343265577e-05	0.99599942022717	4.7891436190772296e-05	0.9961770736683232	4.7891436190772296e-05
0.7200000000000001	0.9303908977550134	4.4124332663431076e-05	0.9768385011559796	4.4124332663431076e-05	0.9957767991573843	4.656605034369932e-05	0.9959613257755728	4.656605034369932e-05
0.74	0.9284232473988212	4.302770337716311e-05	0.9745808349526648	4.302770337716311e-05	0.9957244232059632	4.531246734051919e-05	0.9958880832041092	4.531246734051919e-05
0.76	0.9270227780500636	4.1989256378105466e-05	0.9726894828712127	4.1989256378105466e-05	0.9956299507806451	4.412496843086977e-05	0.99576955727387	4.412496843086977e-05
0.78	0.9243890762461279	4.100458926270534e-05	0.9704430914938121	4.100458926270534e-05	0.9950796594432088	4.299846638899929e-05	0.9952347931099647	4.299846638899929e-05
0.8	0.9212882898725416	4.006959220714812e-05	0.967891318672417	4.006959220714812e-05	0.9948594003965165	4.192842511607786e-05	0.9950927110385255	4.192842511607786e-05
0.82	0.9179982560962976	3.918041157979779e-05	0.9656618290926773	3.918041157979779e-05	0.9943718573711738	4.091075196321903e-05	0.9946214182336212	4.091075196321903e-05
0.8400000000000002	0.913843881999365	3.8333826833270024e-05	0.9633589135523012	3.8333826833270024e-05	0.9944723695956466	3.994158881637233e-05	0.9946130905806438	3.994158881637233e-05
0.86	0.9089615138062931	3.752682412860864e-05	0.9608004067549023	3.752682412860864e-05	0.9940430167286295	3.9017686582765165e-05	0.9942023578238124	3.9017686582765165e-05
0.88	0.9036163332326176	3.675664880153917e-05	0.9580817694347593	3.675664880153917e-05	0.9934452612526213	3.813588871182105e-05	0.9937400181495457	3.813588871182105e-05
0.9	0.8979251126777462	3.6020766084110534e-05	0.9552934879160481	3.6020766084110534e-05	0.9932310641823264	3.729342687019965e-05	0.9933995730709108	3.729342687019965e-05
0.92	0.8919521113707214	3.5316895341530596e-05	0.952467463690948	3.5316895341530596e-05	0.9924600102855764	3.648763103747399e-05	0.9927309230892651	3.648763103747399e-05
0.94	0.8857512350246504	3.464295356048197e-05	0.9495915541680345	3.464295356048197e-05	0.9924956819963702	3.57162225679275e-05	0.9928099306499822	3.57162225679275e-05
0.9600000000000002	0.8793483468842186	3.399704781315016e-05	0.9465990511107308	3.399704781315016e-05	0.9919169770501358	3.4977116883050385e-05	0.9921635818146561	3.4977116883050385e-05
0.98	0.8727471869917078	3.337745613385401e-05	0.9433808140607298	3.337745613385401e-05	0.9916985488615286	3.426827499941609e-05	0.9921147467300816	3.426827499941609e-05
1.0	0.8660364805166707	3.2782573150313965e-05	0.9399374985851998	3.2782573150313965e-05	0.9911704689297735	3.3587872942053565e-05	0.9914427356751964	3.3587872942053565e-05
